# Supplementary material for: Validation of deep learning enabled software MetronMind to measure vertebral heart size and vertebral left atrial size in dogs
Source: PLoS One. 2026 Jun 30;21(6):e0339253. doi: 10.1371/journal.pone.0339253 (PMC13318042; doi:10.1371/journal.pone.0339253)
Supplement: S1 Table — (CSV) [file pone.0339253.s001.csv]

Breed	Count (n)	Proportion of total population (%)				Supplemental Table 1: Breed distribution in 1058 dogs across all study groups.
Cavalier King Charles Spaniel	300	28.4
Labrador Retriever	84	7.9
Doberman Pinscher	82	7.8
Boxer	68	6.4
Chihuahua	51	4.8
Mixed Breed	49	4.6
Dachshund	29	2.7
MiniSchnauzer	26	2.5
American Staffordshire Terrier	21	2
Golden Retriever	20	1.9
German Shepherd	18	1.7
Maltese	16	1.5
Pomeranian	16	1.5
Cocker Spaniel	15	1.4
Yorkshire Terrier	15	1.4
Border Collie	13	1.2
Great Dane	12	1.1
German Shorthaired Pointer	10	0.9
Airedale Terrier	9	0.9
Basset Hound	9	0.9
Great Pyrenees	9	0.9
Basset hound	8	0.8
Boston Terrier	8	0.8
Shih Tzu	8	0.8
Australian Shepherd	7	0.7
Dalmatian	7	0.7
Miniature_Poodle	7	0.7
Rat Terrier	7	0.7
Vizsla	7	0.7
Italian Greyhound	6	0.6
Mastiff	6	0.6
Brittany Spaniel	5	0.5
Jack Russell Terrier	5	0.5
Papillon	5	0.5
Toy Poodle	5	0.5
Catahoula Hog Dog	4	0.4
Greyhound	4	0.4
Pekingese	4	0.4
Rhodesian Ridgeback	4	0.4
Beagle	3	0.3
Bernese Mountain Dog	3	0.3
Bichon Frise	3	0.3
Black Mouth Cur	3	0.3
Bull Mastiff	3	0.3
Chow Chow	3	0.3
Collie	3	0.3
Irish Wolfhound	3	0.3
Lhasa Apso	3	0.3
Shetland Sheepdog	3	0.3
Weimaraner	3	0.3
West Highland Terrier	3	0.3
Australian Cattle Dog	2	0.2
Brussels Griffon	2	0.2
Bulldog	2	0.2
Chesapeake Bay Retriever	2	0.2
English Setter	2	0.2
English Springer Spaniel	2	0.2
Japanese Chin	2	0.2
Norfolk Terrier	2	0.2
Pembroke Welsh Corgi	2	0.2
Portuguese Water Dog	2	0.2
Rottweiler	2	0.2
Schipperke	2	0.2
Siberian Husky	2	0.2
Standard Poodle	2	0.2
Akita	1	0.1
American Eskimo	1	0.1
Bearded Collie	1	0.1
Belgian Malinois	1	0.1
Briard	1	0.1
Cairn Terrier	1	0.1
Chinese Sharpei	1	0.1
English Pointer	1	0.1
Fox Terrier	1	0.1
Giant Schnauzer	1	0.1
Havanese	1	0.1
Min Pinshcer	1	0.1
Neopolitan Mastiff	1	0.1
Saint Bernard	1	0.1
Scottish Terrier	1	0.1
