# Supplementary material for: Validation of deep learning enabled software MetronMind to measure vertebral heart size and vertebral left atrial size in dogs
Source: PLoS One. 2026 Jun 30;21(6):e0339253. doi: 10.1371/journal.pone.0339253 (PMC13318042; doi:10.1371/journal.pone.0339253)
Supplement: S2 Table — (XLSX) [file pone.0339253.s002.xlsx]

## Sheet: ALL
			n	Pearsons correlation (r; 95%CI)	Bland Altman bias (mean; 95%CI)	Bland Altman Upper LoA (mean; 95%CI)	Bland Altman Lower LoA (mean; 95%CI)	Passing Bablok slope (mean; 95%CI)	Passing Bablok intercept (mean; 95%CI)
Right lateral VHS	ALL	VHS-T vs VHS-M	1057	0.993 (0.993 to 0.994)	-0.10 (-0.11 to -0.10)	0.18 (0.16-0.19)	-0.38 (-0.40 to -0.37)	1.06 (1.05-10.7)	-0.58 (-0.69 to -0.50)
		VHS-AI vs VHS-M	1057	0.947 (0.940 to 0.953)	0.08 (0.06 to 0.10)	0.77 (0.74 to 0.81)	-0.61 (-0.64 to -0.57)	0.95 (0.93-1.00)	0.44 (-0.10 to 0.68)
		VHS-M vs VHS-original	1056	0.947 (0.940 to 0.953)	0.08 (0.06 to 0.10)	0.77 (0.74 to 0.81)	-0.61 (-0.65 to -0.57)	0.92 (0.90-0.94)	0.86 (0.60 to 1.05)
	Excellent only	VHS-T vs VHS-M	161	0.992 (0.989 to 0.994)	-0.10 (-0.11 to -0.08)	0.13 (0.10 to 0.17)	-0.33 ( -0.36 to -0.30)	1.0 (1.0-1.07)	0.1 (-0.69 to 0.10)
		VHS-AI vs VHS-M	161	0.948 (0.929 to 0.961)	0.10 (0.06 to 0.14)	0.64 (0.56 to 0.71)	-0.44 (-0.51 to -0.36)	1.0 (0.94-1.00)	-0.1 (-0.10 to 0.55)
		VHS-M vs VHS-original	161	0.939 (0.917 to 0.955)	0.055 (0.009 to 0.101)	0.635 (0.557 to 0.714)	-0.525 (-0.604 to -0.446)	1.00 (0.91–1.00)	0.00 (-0.10 to 0.95)
	Excellent and diagnostic	VHS-T vs VHS-M	771	0.944 (0.993 to 0.994)	-0.10 (-0.11 to -0.09)	0.16 (0.15 to 0.18)	-0.36 (-0.38 to -0.35)	1.06 (1.05-1.07)	-0.54 (-0.64 to -0.40)
		VHS-AI vs VHS-M	771	0.951 (0.943 to 0.957)	0.09 (0.06 to 0.11)	0.73 (0.69 to 0.77)	-0.55 (-0.59 to -0.51)	0.95 (0.93to 1.00)	0.41 (-0.10 to 0.69)
		VHS-M vs VHS-original	771	0.945 (0.936 to 0.952)	0.089 (0.064 to 0.113)	0.768 (0.726 to 0.810)	-0.591 (-0.633 to -0.549)	0.93 (0.90–0.95)	0.75 (0.45 to 1.04)
Left lateral VHS	ALL	VHS-T vs VHS-M	445	0.942 (0.931 to 0.952)	-0.09 (-0.12 to -0.05)	0.72 (0.66 to 0.79)	-0.90 (-0.96 to -0.83)	1.05 (1.03-1.06)	-0.46 (-0.59 to -0.27)
		VHS-AI vs VHS-M	441	0.868 (0.842 to 0.889)	0.127 (0.070 to 0.184)	1.318 (1.220 to 1.415)	-1.063 (-1.161 to -0.966)	0.98 (0.95–1.01)	0.13 (-0.22 to 0.45)
Left vs Right lateral VHS	VHS	VHS-M	445	0.871 (0.847-0.892)	0.265 (0.209 to 0.321)	1.439 (1.343 to 1.534)	-0.909 (-1.005 to -0.814)	1.00 (1.00–1.12)	0.10 (-0.18–0.10)
		VHS-AI	445	0.912 (0.895 to 0.926)	0.305 (0.262 to 0.348)	1.209 (1.135 to 1.282)	-0.599 (-0.673 to -0.526)	1.03 (0.98–1.07)	-0.59 (-1.10 to -0.11)
	VLAS	VLAS-M	439	0.726 (0.679 to 0.768)	-0.130 (-0.164 to -0.096)	0.578 (0.520 to 0.636)	-0.839 (-0.897 to -0.781)	1.00 (1.00–1.10)	0.10 (-0.12–0.10)
		VLAS-AI	445	0.640 (0.582 to 0.692)	-0.099 (-0.131 to -0.067)	0.571 (0.517 to 0.626)	-0.770 (-0.825 to -0.716)	1.06 (0.97–1.16)	-0.04 (-0.25 to 0.15)
Right lateral VLAS	ALL	VLAS-T vs VLAS-M	1056	0.973 (0.969 to 0.976)	0.040 (0.033 to 0.046)	0.260 (0.248 to 0.271)	-0.180 (-0.192 to -0.169)	1.00 (1.00–1.00)	0.00 (0.00 to 0.00)
		VLAS-AI vs VLAS-M	1056	0.825 (0.805 to 0.843)	0.074 (0.057 to 0.090)	0.608 (0.580 to 0.637)	-0.461 (-0.489 to -0.433)	0.83 (0.80–0.88)	0.28 (0.20–0.36)
		VLAS-M vs VLAS-original	822	0.844 (0.823 to 0.863)	-0.062 (-0.080 to -0.043)	0.471 (0.439 to 0.503)	-0.594 (-0.626 to -0.562)	1.00 (1.00–1.00)	0.10 (0.10–0.10)
	Excellent only	VLAS-T vs VLAS-M	226	0.982 (0.977 to 0.986)	0.037 (0.027 to 0.046)	0.183 (0.166 to 0.199)	-0.109 (-0.126 to -0.092)	1.00 (1.00–1.00)	0.00 (-0.05 to 0.00)
		VLAS-AI vs VLAS-M	226	0.844 (0.801 to 0.877)	0.068 (0.040 to 0.096)	0.489 (0.441 to 0.537)	-0.353 (-0.401 to -0.304)	0.88 (0.80–1.00)	0.20 (-0.10 to 0.36)
	Excellent and diagnostic	VLAS-T vs VLAS-M	865	0.973 (0.969 to 0.976)	0.042 (0.035 to 0.049)	0.257 (0.244 to 0.269)	-0.172 (-0.185 to -0.160)	1.00 (1.00–1.00)	0.00 (0.00 to 0.00)
		VLAS-AI vs VLAS-M	865	0.854 (0.834 to 0.871)	0.065 (0.048 to 0.081)	0.546 (0.518 to 0.574)	-0.417 (-0.445 to -0.389)	0.83 (0.80–0.88)	0.30 (0.20 to 0.36)
Left lateral VHS	ALL	VLAS-T vs VLAS-M	439	0.959 (0.951 to 0.966)	0.025 (0.012 to 0.038)	0.303 (0.280 to 0.325)	-0.253 (-0.275 to -0.230)	1.00 (1.00–1.00)	0.00 (0.00–0.00)
		VLAS-AI vs VLAS-M	435	0.777 (0.736 to 0.811)	0.124 (0.094 to 0.154)	0.741 (0.691 to 0.792)	-0.494 (-0.545 to -0.443)	0.86 (0.81–0.91)	0.22 (0.11 to 0.33)
