# Supplementary material for: Validation of deep learning enabled software MetronMind to measure vertebral heart size and vertebral left atrial size in dogs
Source: PLoS One. 2026 Jun 30;21(6):e0339253. doi: 10.1371/journal.pone.0339253 (PMC13318042; doi:10.1371/journal.pone.0339253)
Supplement: S2 File — (CSV) [file pone.0339253.s006.csv]

RawDataMetronMind
Study Code	Breed	Sex	Age	Weight	VHS-O	VLAS-O	OverallRLVHSlandmarks	OverallRLVLASlandmarks	Carina	LVapex	DorsalVC	VentralVC	CranialLV	CrT4	AllVert	VHS-T	VLAS-T	VHS-M	VLAS-M	VLAS-Metron	VHS-Metron	Left lateral(LL): VHS landmarks overall assessment E=excellent, D=diagnostic, P=poor, NA=cant measure	Left Lateral(LL): VLAS landmarks overall assessment E=excellent, D=diagnostic, P=poor, NA=cant measure	LL-carina (vental and central)	LL-LV apex	LL-Dosral Vena cava insertion for VLAS	LL-Ventral VC for VHS	LL-LV crainal aspect for VHS	LL-Cranial aspect T4	LL-Vertebral bodies overall	LL_VHS-human-traditional	LL-VLAS-human-Traditional	LL-VHS-human-modified	LL-VLAS-human-modified	LL-VHS-Metron	LL-VLAS-Metron
1	Dachshund	M	17	6.9	9.4	1.6	P	D	E	P	D	D	E	E	E	9.6	2	9.5	1.9	1.9	9.1	D	D	D	D	D	D	E	E	E	9.4	1.9	9.3	1.8	9.092	1.725
2	Yorkshire Terrier	MC	9	4.4	12.3	2.6	D	D	D	E	D	E	D	E	E	12.3	2.8	12.5	2.7	2.3	12
3	Cocker Spaniel	FS	5	10	10.5	2	D	D	E	E	E	E	D	E	D	10.4	2	10.4	2	1.9	9.9	E	E	E	E	E	E	E	E	E	10.8	2	10.9	1.9	10.541	1.782
4	Great Pyrenees	FS	8	34	10.6	2.8	D	D	E	D	D	D	E	E	E	10.3	2.5	10.4	2.4	2.2	10.3
5	Chihuahua	FS	13	5.6	10.8	2.2	D	D	D	D	D	D	D	D	D	10.8	2.2	10.9	2.2	2.2	10.7	D	D	D	D	E	E	E	E	E	10.7	2.7	10.8	2.7	10.77	2.763
6	Chihuahua	MC	11	5	11.8	2.6	D	D	D	D	D	D	D	D	D	11.5	2.5	11.7	2.4	2.3	12.2
7	Cavalier King Charles Spaniel	FS	11	6.5	11.3	1.8	P	D	D	P	D	P	D	D	D	11.2	2.2	11.3	2.2	1.9	11.1
8	Pomeranian	FS	10	6.6	10.5	2.5	P	P	D	D	P	P	D	D	D	11.1	2.3	11.2	2.2	2.3	11
9	Rat Terrier	FS	14	3.8	10.7	2.1	D	D	E	D	E	E	E	E	D	10.5	2	10.7	1.9	2.1	10.5
10	Toy Poodle	M	10	5.7	10.3	2	D	D	D	D	D	D	D	E	E	10.4	2	10.2	1.9	2.7	10.1	D	P	D	D	P	D	E	D	D	10.1	1.7	10	1.5	9.866	1.863
11	Cavalier King Charles Spaniel	FS	8	11.2	11.3	2.1	P	P	D	D	P	P	P	D	P	11.6	2.3	11.6	2.2	2.1	11.6
12	Yorkshire Terrier	MC	6	4	10.2	2.4	D	D	E	D	D	D	E	E	D	10.3	2.4	10.4	2.3	2.2	10.4
13	Italian Greyhound	FS	2	7.8	10.3	1.7	D	D	E	D	D	D	E	E	E	10.2	1.3	10.2	1.2	1.6	10.3	D	D	D	D	D	D	E	E	E	9.8	1.8	9.8	1.8	9.616	1.591
14	Labrador Retriever	MC	9	36.6	11.3	2.5	D	D	D	D	D	D	E	E	D	11.3	2.6	11.5	2.5	2.5	11.6	D	D	D	D	D	D	E	D	D	10.7	2.2	10.8	2.1	11.137	2.556
15	Boston Terrier	FS	7	6.2	9.7	1.5	D	D	E	D	D	D	D	D	D	9.8	1.7	9.8	1.5	1.4	9.5
16	MiniSchnauzer	M	13	4.2	10.4	1.8	P	P	D	P	P	D	D	E	E	10.7	1.6	10.8	1.5	1.4	10.4	P	P	D	P	P	D	E	D	D	10.5	2	10.6	2	10.205	1.751
17	Mixed Breed	MC	11	20	10.6	2.2	E	E	E	E	E	E	E	E	E	11.1	2.4	11.2	2.4	2.5	11.2
18	Chihuahua	FS	12	2.4	10.6	2.8	P	P	D	P	P	P	D	D	P	10.9	2.8	11	2.7	2.6	10.7	P	D	D	P	D	P	E	D	D	10.9	2.4	10.6	2.4	10.187	2.48
19	MiniSchnauzer	M	8	10	12.6	2.7	P	P	E	E	E	E	E	D	P	12.6	2.7	12.9	2.6	2.4	12.1
20	MiniSchnauzer	FS	14	9.2	10.9	1.9	P	D	D	P	D	D	P	E	E	10.9	1.8	10.9	1.8	1.8	11	P	P	D	D	P	P	D	D	E	10.7	2.1	10.8	2	10.73	2.384
21	Shih Tzu	MC	14	7.8	9.8	2.2	P	P	D	D	P	P	D	D	D	9.3	2.1	9.4	2	1.7	9.1	P	P	D	D	P	P	E	E	E	9.3	1.7	9.4	1.7	8.669	1.67
22	Cavalier King Charles Spaniel	M	9	11.2	11.4	2	P	P	D	D	P	P	P	D	D	11.4	2	11.5	1.9	1.7	11.6
23	Border Collie	MC	11	28.2	10.1	2.1	P	D	D	P	E	E	E	E	E	10	2	10	1.9	2	9.9	P	D	E	P	E	E	D	D	D	10.1	1.8	10	1.8	9.715	1.849
24	Yorkshire Terrier	FS	11	2.8	10.2	2.1	D	D	E	D	E	E	E	D	D	10.1	2.1	10.2	2.1	1.9	9.8
25	Chihuahua	MC	9	5.2	9.2	1.8	D	D	D	D	D	D	D	E	E	9.6	1.9	9.7	1.9	1.6	9.8	D	D	D	D	D	E	D	D	D	10.3	2	10.4	1.9	10.069	1.835
26	Chihuahua	FS	7	6	10.8	2.2	P	P	D	P	D	D	P	D	P	10.8	2	10.7	2	1.9	10.7
27	Yorkshire Terrier	FS	10	3.5	12.1	3.1	D	D	D	D	D	D	E	D	D	12.2	2.9	12.2	2.9	2.8	11.8
28	Chihuahua	MC	10	3.8	10.8	2.6	P	D	E	P	D	D	D	D	D	10.3	2.6	10.1	2.5	2.3	10.3
29	Mixed Breed	FS	6	9	10.2	2	E	E	E	E	E	E	E	E	E	10	1.8	10.1	1.8	1.9	10.7
30	Maltese	MC	8	3.5	12.3	2.4	D	E	E	D	E	E	D	E	E	12.2	2.4	12.2	2.3	2.6	12
31	Cavalier King Charles Spaniel	MC	13	9.6	13.8	3.2	D	D	E	D	D	D	D	E	E	13.6	3.2	13.9	3.1	3	13.8
32	Chihuahua	FS	10	2.7	11	2.7	D	E	E	D	E	E	E	E	E	10.9	2.8	11	2.7	2.5	10.6
33	Cavalier King Charles Spaniel	MC	9	14.8	13.8	3.2	D	D	E	D	D	D	D	D	D	13.8	3.2	14.1	3.1	2.6	13.8	D	D	D	D	D	D	D	D	D	13	3.5	13.2	3.4	13.03	3.094
34	Chihuahua	MC	11	3.8	11.3	2.6	D	D	E	E	D	D	D	D	E	11.2	2.5	11.3	2.5	2.4	11
35	MiniSchnauzer	MC	11	10.8	12	2.8	P	P	D	D	P	P	D	D	D	12.1	2.6	12.1	2.6	2.5	11.5
36	Maltese	MC	10	3.4	12.2	3.2	D	D	E	E	E	E	D	D	D	11.9	3.2	11.9	3.1	3	11.9
37	Maltese	FS	13	5.3	11.2	2.3	P	P	E	D	E	E	E	D	P	10.9	2.6	11	2.5	2.6	11.2
38	MiniSchnauzer	FS	10	6.8	12.1	2.5	P	P	E	D	P	P	D	D	D	12	2.6	12.3	2.6	2.7	12.1
39	Yorkshire Terrier	FS	5	5.2	10.9	2.1	P	D	D	P	D	D	D	D	D	10.8	2.2	10.9	2.1	2.3	10.9
40	Cavalier King Charles Spaniel	FS	12	5.8	11.3	2	P	P	D	D	P	P	D	D	D	11.3	2.1	11.6	2	1.9	11.5
41	Pekingese	MC	12	6.6	9.5	1.8	D	D	D	D	D	D	E	D	E	9.5	1.8	9.5	1.7	1.7	9.5	D	D	E	D	D	D	E	E	E	10	1.9	10.1	1.8	9.86	1.972
42	Mixed Breed	FS	11	23.6	11.9	2.5	E	E	E	E	E	E	E	E	E	11.9	2.8	11.9	2.8	2.8	11.9	D	D	D	D	D	D	D	D	E	10.6	2.9	10.7	2.9
43	German Shepherd	FS	10	35	9.8	2.1	D	D	D	E	D	D	D	D	D	9.7	2	9.7	1.9	1.9	10.1
44	Pomeranian	FS	10	4.1	11.8	2.6	D	D	D	D	D	D	D	D	D	11.5	2.6	11.4	2.5	2.2	11.4	D	D	D	D	D	D	E	D	D	11	2.3	11.1	2.3	11.511	2.321
45	Lhasa Apso	FS	13	6.8	9.2	1.9	D	D	D	D	D	D	D	D	D	9.2	1.8	9	1.7	1.6	8.8
46	Chihuahua	FS	8	2	11	2.2	D	D	D	D	D	D	D	D	D	10.8	2.2	10.7	2.1	2.1	10.6	D	D	D	D	D	D	D	D	D	10.6	2.1	10.5	2	10.406	2.136
47	Cavalier King Charles Spaniel	FS	13	6.8	12.2	2.7	D	D	E	E	D	D	D	D	D	12.2	2.9	12.4	2.8	2.4	12.5
48	Yorkshire Terrier	FS	12	3.4	11.2	2.8	P	D	D	P	D	D	P	D	D	10.9	2.7	11	2.7	2.3	10.4	D	D	D	D	D	D	E	D	D	11.1	2.8	11	2.8	10.718	2.644
49	Brittany Spaniel	M	10	20.4	13.4	3.3	D	D	D	E	D	D	D	E	E	13.3	3.2	13.4	3.2	3	13.4
50	Chihuahua	FS	8	3.4	11.9	2.6	D	D	E	E	E	E	D	D	D	12.1	2.5	12.2	2.4	1.7	11.3
51	Australian Shepherd	FS	12	27	10.3	1.4	P	P	E	D	P	P	P	D	D	10.3	1.5	10.3	1.5	1.9	10.8	D	D	D	D	D	D	D	D	D	9.1	1.6	9.1	1.6	9.635	1.987
52	Papillon	MC	10	7.6	10.1	1.8	D	D	D	D	E	E	E	E	E	10.1	2.1	10.1	2.1	2	10
53	Cavalier King Charles Spaniel	MC	8	10.4	13.2	3.6	D	E	E	D	E	E	D	E	E	13.3	3.4	13.6	3.3	3.3	13.6
54	Mixed Breed	FS	11	19.4	12	2.2	D	D	D	D	D	D	E	E	E	11.9	2	12.2	2	2.2	12
55	German Shepherd	FS	13	12.8	12.2	2.6	E	E	E	E	E	E	E	E	E	12.1	2.7	12.3	2.6	2.4	12	P	D	D	P	D	D	E	D	D	11.9	2.9	12.1	2.9	11.558	2.779
56	Cavalier King Charles Spaniel	MC	8	12.8	11.2	1.8	P	P	E	D	P	P	D	E	E	11.1	1.8	11.1	1.7	1.9	11.3	P	D	D	P	D	D	D	D	D	11.5	1.9	11.5	1.8	10.799	1.679
57	Dachshund	FS	13	4.5	11.3	2.4	D	D	E	D	D	D	D	D	D	11.5	2.1	11.6	2.1	2.2	11.4	P	P	P	P	D	D	D	D	P	11.5	2.5	11.5	2.4	10.032	1.747
58	Dachshund	MC	8	8.2	10.6	2.8	D	D	D	D	D	D	D	E	E	10.6	1.9	10.6	1.9	2.2	10.4
59	Cavalier King Charles Spaniel	FS	11	8.2	11.2	1.6	P	P	D	D	P	P	D	E	D	11	1.8	11.2	1.8	1.5	11.3
60	Mixed Breed	FS	15	11.4	10.2	2	P	D	D	D	D	D	P	D	D	10	2	10.1	1.9	1.9	10.2
61	West Highland Terrier	FS	13	7.2	10.2	2.3	D	D	D	D	D	D	D	E	E	10.4	2.2	10.6	2.1	2.1	10.1	D	D	D	D	D	D	D	D	D	10.2	2.1	10.1	2.1	9.488	2.136
62	German Shepherd	FS	7	33.2	11.6	2.1	D	D	D	D	E	E	E	E	E	11.8	2.3	12	2.4	2.2	11.5
63	Dachshund	FS	14	7.2	11.4	1.9	D	D	D	D	D	D	D	D	D	11.8	1.9	12	1.9	2	11.4	D	D	D	D	D	D	E	E	D	10.9	1.8	11	1.8	10.812	2.209
64	Scottish Terrier	MC	10	12.6	12.6	2.8	D	D	D	D	D	D	D	D	D	13.1	2.7	13.2	2.7	2.3	12.8	D	D	D	D	D	D	D	D	D	12.4	2.5	12.7	2.5	12.59	2.282
65	Chihuahua	FS	6	2.7	9.6	2.2	D	D	D	D	D	D	E	D	E	9.5	2.1	9.6	2	2.1	9.4
66	Toy Poodle	FS	11	4.2	12.2	2.5	D	D	D	D	D	D	D	D	E	12	2.4	12	2.3	2.2	11.8
67	Cavalier King Charles Spaniel	FS	7	9	11.3	2.1	D	D	D	D	D	D	D	D	D	11.7	2.1	11.8	2.1	1.9	11.6
68	MiniSchnauzer	FS	13	6	10.4	1.8	D	D	D	D	E	E	E	E	E	10.4	1.8	10.6	1.9	1.8	10.3
69	Maltese	MC	12	2.8	12.5	3.4	D	D	D	D	D	D	D	D	D	12	3.7	12.3	3.7	3.3	12.8
70	Cavalier King Charles Spaniel	MC	14	11	12.5	2.9	P	D	E	P	D	D	D	D	D	12.4	2.9	12.5	2.9	2.3	12.5	P	P	D	D	D	D	E	E	P	12.4	2.7	12.5	2.7	11.601	2.957
71	Chihuahua	FS	11	2.6	11.5	3.1	D	D	E	D	D	D	D	D	D	11.5	2.8	11.7	2.8	2.8	11.3	D	D	D	D	D	D	E	D	D	11.3	3.2	11.3	3.2	10.911	2.644
72	Cavalier King Charles Spaniel	MC	9	9.3	11.3	1.8	P	P	D	D	P	P	D	D	D	11.5	1.9	11.7	1.8	2.1	11.6
73	Cavalier King Charles Spaniel	M	6	9	10.7	2.6	P	P	P	D	P	P	D	D	D	10.4	2.2	10.6	2.1	1.9	10.6
74	Cavalier King Charles Spaniel	MC	8	10.1	12.2	2.5	D	D	D	E	D	D	D	D	D	12.1	2.6	12.5	2.6	2.5	12.4
75	Dachshund	MC	12	5.5	9.4	1.7	D	E	E	D	E	E	E	E	E	9.5	1.7	9.4	1.6	1.5	9.1	D	D	D	E	D	D	E	D	D	9.3	1.9	9.3	1.8	9.057	1.826
76	Miniature_Poodle	FS	10	6.1	11.5	2.4	P	D	D	P	D	D	D	D	D	11.4	2.3	11.5	2.3	2.3	11
77	Chihuahua	FS	9	3.8	11.2	1.9	D	E	E	D	E	E	E	E	E	11.5	1.9	11.7	1.9	1.7	11
78	Jack Russell Terrier	MC	9	9.3	11	2.7	P	D	D	D	D	D	P	D	D	11.2	2.6	11.4	2.6	2.6	11.3	D	D	D	D	D	D	D	D	D	11.6	2.5	11.6	2.5	11.199	2.249
79	Cavalier King Charles Spaniel	FS	10	6.5	10.4	2.1	D	D	D	D	D	D	D	E	E	10.5	2.1	10.5	2	2.1	10.3	D	D	D	E	D	D	E	E	E	10.5	2	10.6	2.1	10.4	1.994
80	MiniSchnauzer	FS	13	5.6	11.7	2.5	P	P	D	D	D	D	D	D	P	11.6	2.4	11.8	2.4	2.3	12.1	D	D	D	D	D	D	D	D	D	11.4	2	11.6	1.9	11.54	1.885
81	Dachshund	MC	9	6	9.1	1.4	D	D	D	D	D	D	D	D	E	9.4	1.4	9.3	1.3	1.3	8.9	D	D	E	D	D	D	E	D	E	9.3	1	9.3	1	9.063	1.117
82	Cavalier King Charles Spaniel	FS	12	9.6	10.7	2.2	D	D	D	D	D	D	D	D	E	11	2.6	11	2.5	2.2	10.7
83	Chihuahua	MC	9	4.1	11	2.6	D	D	D	D	D	D	D	D	D	11.3	2.7	11.2	2.6	2.5	11.6
84	Cairn Terrier	FS	16	8.5	10.8	2.1	P	D	E	P	D	D	D	D	D	10.8	2	11	1.9	2.1	10.8	P	P	E	E	D	D	D	D	P	10.8	2.1	10.7	2.1	11.058	2.341
85	Yorkshire Terrier	FS	11	3.4	12.1	3.1	D	D	E	D	D	D	E	D	D	12.4	2.9	12.5	2.9	2.8	11.8
86	Dachshund	FS	12	8.5	13	2.9	D	D	E	D	D	D	D	D	D	12.7	3.1	12.8	3	3	12.6	E	E	E	E	E	E	E	E	E	13.1	3.1	13.1	3	12.822	2.856
87	Basset hound	MC	11	18.9	11.5	3.2	D	D	D	D	D	D	D	D	E	11.6	3.2	11.7	3.1	3.2	11.1
88	Chihuahua	FS	16	3.6	11	2.2	P	P	P	D	P	P	D	D	D	11.4	2.3	11.5	2.3	2.2	10.7
89	Chow Chow	FS	10	22.9	12.8	2	P	P	E	E	P	P	D	D	D	12.4	1.8	12.4	1.7	1.9	12.3
90	Pomeranian	MC	14	5.4	12.8	3.2	D	D	E	D	E	E	E	E	D	12.4	3.1	12.6	3.1	2.8	12.5	D	D	D	D	E	E	E	E	D	11.8	3.5	11.8	3.5	12.215	3.423
91	MiniSchnauzer	FS	9	8.2	12.1	1.9	D	D	D	E	E	E	D	D	D	11.8	2	12	1.9	1.9	11.6
92	Chihuahua	FS	11	2.8	10.8	2.6	D	D	E	D	E	E	E	D	D	10.9	2.7	11	2.6	2.2	10.9
93	MiniSchnauzer	MC	12	9.2	13.3	3.2	D	D	E	D	D	D	D	E	D	13.2	2.7	13.6	2.6	2.3	12.8	D	D	E	D	D	D	E	E	E	13.1	2.5	13.4	2.5	12.855	2.355
94	Cocker Spaniel	FS	13	10.4	11	1.9	E	E	E	E	E	E	E	E	E	10.8	2	10.9	1.9	1.9	10.4	D	D	E	D	D	D	E	E	E	10.3	1.6	10.4	1.6	9.865	1.518
95	Labrador Retriever	M	10	32.2	14	2.8	P	D	D	P	D	D	E	D	D	14	3.1	14.5	2.9	2.5	14.3	D	D	E	D	E	E	E	D	D	14.3	3.2	14.7	3.1	14.206	2.807
96	Cocker Spaniel	FS	16	8.7	11.4	2.8	P	P	E	E	P	P	D	E	P	11.6	3	11.9	2.9	2.8	11.4	P	D	D	P	D	D	E	D	D	11.6	2.5	11.8	2.4	11.104	2.632
97	Chihuahua	FS	17	1.7	10	2.5	D	D	E	D	E	E	D	D	D	9.9	2.3	9.9	2.3	2.3	9.7	P	D	D	P	E	E	D	D	D	10.7	2.3	10.9	2.3	9.944	2.281
98	Cavalier King Charles Spaniel	MC	14	10	10.5	2.1	D	D	D	E	D	D	D	D	D	10.2	2	10.3	1.9	1.8	10.3
99	Chihuahua	FS	10	5.2	9.1	1.8	D	D	E	D	D	D	D	D	D	9.5	1.7	9.5	1.7	1.8	9.3
100	Brittany Spaniel	MC	8	12.2	9.5	2.5	D	D	D	D	D	D	D	D	E	9.5	2.2	9.5	2.2	2.3	9.1	D	D	E	E	E	E	E	D	D	9.4	2.2	9.4	2.1	9.388	2.209
101	Dachshund	MC	16	5.9	10.4	2.3	D	D	D	E	E	E	E	E	E	10.3	2	10.4	1.9	1.8	10.1	E	E	E	E	E	E	E	E	E	10	1.8	10.1	1.7	9.738	1.781
102	Cavalier King Charles Spaniel	MC	10	8.6	10.9	1.7	D	D	D	D	D	D	D	D	D	11.2	1.8	11.1	1.7	1.6	11.1
103	Cavalier King Charles Spaniel	MC	7	10.8	11.6	1.8	P	P	E	E	P	P	E	D	D	11.7	1.8	11.8	1.6	1.6	11.8	D	D	D	D	D	D	D	D	D	11.5	2	11.7	1.8	11.433	1.622
104	MiniSchnauzer	MC	14	8.8	13.1	2.9	P	D	E	P	D	D	P	D	D	13.5	3	13.9	2.8	2.8	13.8
105	Airedale Terrier	MC	12	35	10.6	2	D	D	D	D	D	D	D	D	D	10.5	1.9	10.5	2	2	11.1	D	D	E	E	E	E	E	D	D	10.3	2.3	10.2	2.4	10.395	2.479
106	Chihuahua	M	14	7.2	11	2.6	P	P	P	D	P	P	D	D	E	11.1	2.4	11.2	2.3	2.3	10.8
107	Cavalier King Charles Spaniel	FS	10	8.7	13.2	2.8	P	P	E	E	P	P	D	D	D	13.2	2.7	13.7	2.7	2.7	13.2
108	Cocker Spaniel	FS	12	9.6	11.2	2	P	P	D	D	P	P	E	D	D	11.5	2.2	11.7	2.2	2	11.5	D	D	D	E	E	E	E	D	D	10.5	2.5	10.6	2.5	10.442	2.38
109	Pomeranian	FS	11	4	11.6	2.9	P	P	D	P	P	P	E	E	E	11.8	2.9	11.8	2.9	1.9	11
110	Mixed Breed	FS	7	3.1	11.1	2.6	P	D	E	P	E	E	E	D	E	10.9	2.5	10.9	2.5	2.6	10.8	D	D	D	E	E	E	E	D	D	10.9	2.9	10.9	2.9	10.914	2.801
111	Shetland Sheepdog	FS	10	10.8	11.6	2.9	D	D	D	D	D	D	E	D	D	11.9	2.9	12.1	2.8	2.6	11.9	P	P	P	P	E	E	E	D	P	11.5	2.2	11.8	2.1	10.932	2.151
112	Cavalier King Charles Spaniel	MC	7	16.6	11.6	2.8	P	P	E	E	P	P	D	D	P	11.7	2	12	2	1.4	11.9
113	Boston Terrier	M	7	7.2	11.1	1.8	D	D	D	D	E	E	E	E	E	11.1	1.7	11.3	1.7	1.6	11.3
114	Dachshund	FS	10	9	10	1.8	P	P	E	D	P	P	D	D	E	9.9	1.8	9.9	1.8	1.6	9.8	P	P	E	D	P	P	D	D	E	9.6	1.8	9.6	1.7	9.51	1.732
115	Cocker Spaniel	FS	15	11.9	11.3	2.1	E	E	E	E	E	E	E	E	E	11.4	2.2	11.6	2.2	1.9	11.7	E	E	E	E	E	E	E	E	E	11	1.8	11	1.8	11.243	2.05
116	Japanese Chin	MC	12	4.2	11.6	3.3	D	D	E	E	D	D	D	E	E	11.7	2.6	11.9	2.6	2.4	11.8	D	D	E	D	D	D	E	D	D	11.6	3.2	11.8	3.1	11.499	2.794
117	Cavalier King Charles Spaniel	MC	11	15.4	11.9	2.8	D	D	E	E	D	D	D	D	D	11.7	2.8	12	2.7	2.5	11.5
118	Cavalier King Charles Spaniel	FS	12	7	10.6	1.8	P	P	E	P	P	P	D	D	D	10.4	1.8	10.6	1.7	1.7	10.5
119	Cavalier King Charles Spaniel	FS	10	6.8	12	2.6	D	D	E	E	D	D	D	D	D	12.2	2.5	12.5	2.5	2.5	12.2
120	Cavalier King Charles Spaniel	FS	3	7.2	10.7	1.7	D	D	E	E	D	D	D	D	D	10.6	1.6	10.7	1.5	1.5	11
121	Cavalier King Charles Spaniel	FS	3	6.6	10.6	2.1	E	E	E	E	E	E	E	E	E	10.6	2.1	10.7	2	2.1	10.5
122	Cavalier King Charles Spaniel	FS	12	6.2	11	2.1	D	D	E	E	E	E	E	D	D	11.1	2.1	11.1	2.1	2.1	11
123	MiniSchnauzer	FS	9	9.2	11.1	2.6	D	D	D	D	E	E	E	D	D	11	2.2	11.2	2.2	2	11.5
124	MiniSchnauzer	MC	8	8.5	12.1	2.2	P	D	E	P	D	D	D	D	D	12	2.4	12.4	2.4	2.3	12.7
125	Pomeranian	FS	10	5.5	9.7	2.3	P	D	E	P	D	D	E	E	E	9.7	2.2	9.7	2.2	2.2	9.5
126	Cavalier King Charles Spaniel	FS	8	11	10.2	1.7	D	D	E	E	E	E	D	D	D	10.4	1.4	10.4	1.4	1.4	11.2														10.204	2.065
127	Basset hound	FS	13	18.6	11.2	2.2	P	P	E	P	P	P	D	D	D	11.4	2.1	11.7	2.1	1.9	11.4	D	D	E	D	E	E	E	D	D	11.1	2.2	11.1	2.2	10.996	2.29
128	Cocker Spaniel	MC	10	14	12	2.7	D	D	D	D	E	E	E	D	D	12.1	3	12.4	1.7	2.5	12.1
129	Cavalier King Charles Spaniel	MC	14	7.9	10.8	1.6	D	D	E	E	D	D	D	D	D	10.4	1.4	10.5	1.4	1.6	10.4	D	D	E	D	D	D	E	D	D	10.2	1.6	10.3	1.6	9.973	1.435
130	Cavalier King Charles Spaniel	FS	9	8.5	10.9	1.8	D	D	D	D	D	D	D	D	D	10.8	2	10.8	1.9	1.3	10.8	P	D	D	P	D	D	E	D	D	10.4	2	10.3	1.8	10.248	2.036
131	Boston Terrier	MC	7	8.6	13.8	3.1	D	D	D	D	D	D	D	D	D	13.6	3	13.8	3	2.5	13.7
132	Dachshund	FS	11	7.8	11.5	2.2	D	D	E	D	D	D	D	D	D	11.1	2.2	11.3	2.2	2	10.5	D	D	E	D	E	E	E	D	D	11.1	2.7	11.4	2.7	10.918	2.498
133	MiniSchnauzer	FS	16	12.2	10.4	2.8	D	D	E	D	D	D	D	D	D	10.7	2.5	10.9	2.6	2.5	10.4
134	Great Dane	FS	11	56	9.5	2	P	P	E	E	P	P	D	D	E	9.5	1.9	9.5	1.8	1.9	10.1
135	Golden Retriever	MC	9	26	11	2.1	D	D	E	D	D	D	D	D	D	10.8	2	10.9	2	1.9	10.8	D	D	E	E	D	D	D	D	D	9.9	1.9	10.1	1.9
136	Cavalier King Charles Spaniel	FS	9	10	11.3	2.2	D	D	D	D	D	D	D	E	E	11.5	2.4	11.6	2.3	2.2	11.4	D	E	E	D	E	E	E	E	E	10.6	2.9	10.6	1.9	10.73	2.021
137	Basset hound	FS	12	18.6	11.3	2.2	E	E	E	E	E	E	E	E	E	11.5	2	11.6	1.9	1.8	11.5	D	D	D	D	D	D	E	D	D	11	2	11	1.9	10.771	1.901
138	Yorkshire Terrier	M	11	5.2	11.2	2.5	D	D	D	E	D	D	D	D	D	11	2.4	11.1	2.4	2.4	11.5
139	Shetland Sheepdog	FS	11	7.5	13	3.7	D	D	E	E	E	E	D	D	D	13	3.7	13.2	3.6	2.9	12.8	D	D	D	D	D	D	D	D	D	12.5	3.4	12.8	3.3	12.303	3.115
140	Pembroke Welsh Corgi	M	16	8.9	11	1.9	P	P	D	D	P	P	P	D	D	10.5	2.1	10.5	2.1	1.9	10.3	D	D	D	D	D	D	D	D	D	10.6	2	10.5	2	10.264	1.898
141	Lhasa Apso	MC	5	13.3	11.8	2	D	D	D	E	E	E	D	D	D	11.8	2.1	12.1	2.1	1.9	12.1	D	D	E	D	E	E	E	D	D	11.6	2.2	11.9	2.1	12.261	2.077
142	Chihuahua	FS	13	2.2	11.3	2.2	D	D	D	D	D	D	D	D	E	11	2.3	11.1	2.2	2.1	10.7	D	D	E	D	D	D	D	D	D	10.6	2.3	10.6	2.2	9.671	1.919
143	Cocker Spaniel	FS	12	15	10.6	1.9	D	D	E	D	D	D	E	D	D	10.8	2.1	11	2	1.8	10.7
144	Cocker Spaniel	MC	8	12.2	12.5	1.9	P	D	D	D	D	P	E	D	D	12.1	2	12.4	1.9	2	12.1
145	Mixed Breed	MC	12	9.1	10.5	1.8	D	D	D	D	D	D	E	D	E	10.4	2	10.4	1.9	2	10.6	D	D	E	D	E	E	E	D	D	10.6	2.2	10.5	2.1	10.364	1.93
146	Vizsla	MC	7	24	11.2	2.6	D	D	D	D	E	E	D	E	E	11.3	2.2	11.4	2.1	2.2	11	D	E	E	D	E	E	E	E	E	10.5	2.1	10.7	2.1	10.64	2.103
147	Chihuahua	MC	12	4	11.8	2.4	P	D	D	D	D	D	P	D	D	11.3	2.8	11.3	2.6	2.5	11.7
148	Cavalier King Charles Spaniel	MC	10	14.2	12.1	2.7	P	P	D	D	P	P	D	D	D	11.8	2.4	12	2.4	2.2	12	D	D	D	D	E	E	E	D	D	11.8	2.6	11.8	2.6	10.756	2.25
149	Border Collie	FS	12	15	12.7	3.2	D	D	D	D	D	D	E	E	E	13.1	3.1	13.3	3	2.7	12.7	D	D	D	D	E	E	E	E	E	12.4	3.7	12.7	3.8	12.021	2.969
150	Papillon	M	11	2.9	10.5	1.9	D	D	D	D	D	D	D	D	E	10.2	2.2	10.4	2.2	2	10.2	P	D	D	P	E	E	E	D	D	10.8	2.2	10.8	2.2	10.234	2.297
151	Chihuahua	FS	15	1.6	9.9	2	D	D	E	D	D	D	D	D	D	9.8	2	9.7	2	1.8	9.3	D	D	E	D	E	E	E	D	E	9.6	2.2	9.6	2.2	9.344	2.017
152	Maltese	MC	13	4.9	10.2	2.2	D	D	E	D	D	D	E	D	D	9.9	2.4	9.9	2.5	2.2	10	D	D	E	E	E	E	E	D	D	10.1	2.2	10.1	2.1	10.057	2.16
153	Yorkshire Terrier	FS	13	1.8	10.2	2.2	P	E	E	P	E	E	E	E	E	9.8	2.3	9.8	2.2	2.2	10.1	D	D	D	D	D	D	E	E	E	9.9	2.7	10	2.7	9.886	1.73
154	Maltese	FS	12	6.4	10.1	2.3	P	D	D	D	D	D	P	D	D	10	2.2	10.2	2.1	2	9.8
155	Border Collie	MC	11	23	10	1.8	D	D	E	D	E	E	E	D	D	10	1.7	10.1	1.8	1.5	10.2	P	P	P	D	E	E	D	D	D	10.2	2	10.2	1.9	9.933	1.659
156	Rat Terrier	MC	8	16.2	10.3	2	P	P	P	P	D	D	D	D	D	10.2	2.1	10.4	2	1.9	10.4
157	MiniSchnauzer	MC	12	7.4	11.1	2	P	D	D	D	D	D	P	E	E	10.8	2.3	10.8	2.3	1.9	11.1	D	D	D	E	E	E	D	D	D	10.8	2.2	10.9	2.2	11.191	2.11
158	Pomeranian	FS	10	3	11.3	3.1	P	P	D	D	P	D	P	D	D	11.4	3.1	11.2	3	2.6	11.1
159	Yorkshire Terrier	MC	12	2.6	12	3.2	P	D	D	P	D	D	D	D	D	12	3.2	12.1	3.2	3	11.7	P	D	D	P	D	D	E	D	D	11.7	3.2	12	3.2	12.542	2.925
160	Chihuahua	MC	10	3.4	10.7	2.2	D	D	D	D	E	E	D	D	D	10.8	2.2	10.9	2.2	2.2	10.7
161	Chihuahua	FS	11	4.5	11.2	1.7	P	P	D	D	P	P	D	D	D	11.7	2.2	11.9	2.2	1.9	11.7
162	Cavalier King Charles Spaniel	MC	11	10.4	10.8	2.1	D	D	E	D	D	D	D	D	E	11.1	2.2	11.1	2.1	1.9	11.2
163	Cavalier King Charles Spaniel	M	11	10.6	11	2.4	D	D	D	D	D	D	D	D	E	11.2	2.4	11.2	2.3	2.3	11.3
164	Miniature_Poodle	MC	13	9.2	10.4	2.2	D	D	E	E	E	D	D	D	D	10.3	2.5	10.5	2.5	2	10.3	D	D	D	D	D	D	D	D	D	11.1	2.7	19.4	5	9.242	1.956
165	Chihuahua	FS	12	3.7	11.2	2.9	D	D	D	D	D	D	D	D	D	11.5	2.9	11.6	2.8	2.5	11.7
166	West Highland Terrier	FS	15	8.4	10.4	2.1	P	P	D	D	D	D	P	P	D	10.6	2	11	2.1	1.9	10.3	P	P	E	P	E	E	E	P	P	10	2.3	10.1	2.3	9.398	2.237
167	Cocker Spaniel	MC	13	14.2	11.2	1.9	P	D	D	P	E	D	D	D	D	11.2	2.3	11.3	2.3	2.2	11	D	D	E	D	D	D	E	D	D	10.9	2	11	2	10.983	1.788
168	American Eskimo	MC	14	12.1	11	3	D	D	E	E	E	E	D	D	D	11.5	2.7	11.5	2.7	2.6	11.4
169	Shih Tzu	MC	13	5.8	11.4	2.9	D	D	D	E	E	E	E	E	E	11.4	2.6	11.4	2.6	2.7	11.2	P	P	P	E	E	E	E	E	E	10.9	3.2	10.9	3.1	10.614	2.44
170	Border Collie	FS	13	17.2	12	2.5	D	D	E	E	E	E	E	E	D	12.2	2.4	12.4	2.3	2.5	12.5	D	E	E	D	E	E	E	E	E	11.9	2.9	11.8	2.8	12.134	2.808
171	Bichon Frise	MC	13	6.6	11	2.8	D	D	D	D	D	D	E	E	E	10.6	2.7	10.8	2.7	2.4	10.9	D	D	D	D	E	E	E	E	E	10.7	2.5	10.8	2.5
172	Boston Terrier	FS	13	7	12.4	2.9	D	P	E	E	P	D	D	D	D	12.6	2.9	12.9	2.8	2	11.4	D	D	D	D	D	D	D	D	D	12.4	3	12.6	3	10.903	2.5
173	Mixed Breed	FS	14	6.8	11.3	2.9	P	D	D	P	D	D	D	D	D	11.1	2.8	11.1	2.7	2.5	10.9	D	D	D	D	E	E	E	D	D	10.8	2.5	10.8	2.5	10.941	2.595
174	Labrador Retriever	FS	10	23.2	10.3	3.3	E	D	E	E	D	E	E	E	E	10.3	2.4	10.4	2.3	2.3	10.4
175	Jack Russell Terrier	FS	9	7	12.4	3.1	D	D	E	D	D	D	E	D	E	12.2	3.3	12.3	3.3	2.6	12.1
176	Miniature_Poodle	FS	15	7.6	11.3	2.3	P	P	P	P	P	P	P	D	D	11.1	1.8	11.3	1.7	1.8	11	P	P	D	D	P	P	D	D	D	10.8	1.7	10.8	1.6	10.134	1.424
177	Dachshund	M	7	8	11	2	D	D	D	D	D	D	E	D	D	10.7	2.3	10.8	2.2	2.1	11
178	Beagle	MC	10	17.8	12.3	3	P	D	D	D	D	D	P	E	E	12.1	3	12.2	2.9	3.1	12.4	D	D	E	D	E	E	E	D	E	12.2	3	12.4	2.9	12.21	2.686
179	MiniSchnauzer	MC	8	5	11	1.8	P	D	D	P	D	D	D	D	D	10.9	1.8	10.9	1.8	1.8	11.2
180	Dachshund	FS	11	8.2	11	2.3	D	D	E	E	D	D	D	E	E	11.2	2.4	11.4	2.3	2.4	11	E	E	E	E	E	E	E	E	E	11.4	2.6	11.3	2.6	10.959	2.301
181	Dachshund	MC	13	5.9	9.9	1.4	P	P	D	P	P	P	E	D	E	9.3	1.3	9.3	1.1	1.5	9.6	D	D	E	D	D	D	E	D	E	9.7	1.7	9.7	1.7	9.656	1.708
182	Mixed Breed	FS	11	6.8	10.2	2.4	D	D	D	D	D	D	E	E	D	10	2.4	10	2.3	2.3	10.3
183	Bichon Frise	MC	9	11.6	9.5	1.8	D	D	D	D	D	D	D	D	D	9.4	1.6	9.4	1.6	1.7	9.6
184	Chihuahua	FS	10	3	9.7	2	P	D	D	D	D	D	P	D	D	10.1	1.9	10.2	2	1.8	9.3
185	Chihuahua	FS	10	3.2	9.5	1.7	D	D	E	E	E	E	D	D	D	9.6	1.8	9.7	1.8	1.7	9.5
186	Cavalier King Charles Spaniel	F	12	8.2	10.9	2.3	D	P	E	D	P	D	E	E	E	10.8	2.4	11	2.4	2.2	10.7
187	Cavalier King Charles Spaniel	F	8	8.2	11.5	2.4	D	D	E	E	D	E	D	D	D	10.8	2.3	11	2.2	2.1	11.4
188	Cavalier King Charles Spaniel	F	11	9.4	11.6	2.2	D	D	E	E	D	D	D	D	D	11.5	2.1	11.7	1.9	2	11.5
189	Cavalier King Charles Spaniel	F	6	8	10.8	2.2	P	D	D	D	D	P	D	D	E	10.8	2.2	10.9	2.1	1.9	11
190	Cavalier King Charles Spaniel	F	8	10.2	11.3	2.2	D	D	D	E	E	D	E	E	E	11.2	2.3	11.4	2.2	2.2	11.3
191	Cavalier King Charles Spaniel	MC	7	13.6	13.2	2.5	E	E	E	E	E	E	E	E	E	13.3	2.6	13.7	2.6	2.2	12.7
192	Cavalier King Charles Spaniel	MC	9	11.6	12.1	2.8	D	D	D	E	D	D	D	D	D	12.2	2.7	12.3	2.7	2.6	12
193	Basset hound	MC	13	17.8	12.5	2.8	D	D	D	E	E	E	D	E	E	12.2	3.1	12.5	3	2.7	12.2	D	D	E	E	D	D	D	D	D	12	2.8	12.2	2.7	11.626	2.262
194	Mixed Breed	M	8	11.3	12.8	2.8	E	E	E	E	E	E	E	E	E	12.7	2.6	12.9	2.6	2.5	12.8
195	Chihuahua	MC	6	2.3	9.5	1.8	D	D	D	E	E	E	E	D	D	9.5	2	9.4	1.9	1.6	9.4
196	Cavalier King Charles Spaniel	M	8	7.8	10.1	1.8	E	E	E	E	E	E	E	E	E	10.4	1.8	10.6	1.8	2	11.3
197	Maltese	FS	13	2.5	9.5	2.2	P	P	P	P	P	P	D	D	D	9.1	2.3	9.1	2.1	2	9
198	Maltese	FS	10	5.2	10.5	2.6	P	P	D	D	P	P	D	D	D	9.9	2.2	9.9	2.1	1.8	9.7	P	P	D	D	P	P	D	D	D	9.2	2	9.2	1.9	9.162	1.977
199	Dachshund	FS	13	5	10.5	2.8	D	D	D	E	E	E	D	D	D	10.4	2.6	10.5	2.6	2.3	10.5														10.414	2.288
200	Mixed Breed	MC	9	15	12.2	2.4	E	E	E	E	E	E	E	E	E	12	2.6	12.2	2.6	2.5	11.8
201	Italian Greyhound	FS	16	4.8	11.7	4.1	P	D	E	P	E	E	D	D	D	11.8	3.4	12	3.4	3	11.4
202	Chihuahua	MC	14	5	11.8	3.3	D	E	E	E	E	D	E	E	E	11.8	3.3	11.9	3.3	3	11.3
203	Papillon	MC	12	6.4	10.4	2.5	P	D	E	P	D	D	E	D	D	10.5	2.5	10.6	2.5	2.1	10
204	German Shepherd	FS	8	30	10.5	2.1	D	E	E	D	E	E	D	E	E	10.3	1.9	10.3	1.9	1.8	10.2	D	D	D	D	E	E	E	E	E	10.2	2.2	10.1	2.2	9.851	1.86
205	Cavalier King Charles Spaniel	FS	11	7.5	12.2	2.2	D	D	D	D	D	D	E	D	D	12	2.7	12.2	2.6	2.5	11.9
206	Cavalier King Charles Spaniel	MC	8	8.6	11.2	2.5	D	D	D	E	D	D	D	D	D	11.5	2.5	11.7	2.5	2.1	11.1
207	Cavalier King Charles Spaniel	F	7	7.8	10.8	2.2	D	E	E	E	E	D	E	E	E	10.7	2.1	10.7	2.1	2	10.8
208	Chihuahua	FS	10	1.9	8.9	2.2	P	D	D	P	D	D	E	D	D	9.2	2.3	9.1	2.2	2.1	8.8
209	Dachshund	FS	14	4.4	9.5	2.1	D	D	D	E	E	E	D	D	D	9.7	2	9.7	1.9	1.8	9.5
210	Cavalier King Charles Spaniel	MC	5	6.6	11.1	2.3	D	E	E	D	E	E	E	E	E	11.1	2.2	11.3	2.1	1.8	10.8
211	Chihuahua	FS	3	3.2	10.3	2.3	P	E	E	P	E	E	E	E	E	10.3	2.3	10.3	2.3	1.9	9.9
212	Chihuahua	M	16	2.8	10.3	2.2	P	P	D	E	P	P	D	D	D	10.6	2.3	10.8	2.2	2.7	11.7
213	Toy Poodle	FS	14	3.8	10	1.9	P	P	D	P	P	P	P	D	D	10.2	2.1	10.2	2	1.7	9.9
214	Cocker Spaniel	MC	11	7.8	11.7	2.8	D	D	D	E	E	D	E	D	D	11.6	2.8	11.8	2.9	2.4	11.2	P	P	P	E	E	E	E	D	D	11.6	3.3	11.8	3.2	11.283	2.197
215	Mixed Breed	FS	16	13.2	12.8	3.1	D	D	D	D	D	D	E	D	D	12.4	3	12.9	3	2.7	12.7	D	D	D	D	E	E	E	E	E	12.1	3.2	12.4	3.1	12.186	2.972
216	Shih Tzu	FS	12	4.3	11	2.3	D	D	D	D	E	E	D	D	E	10.9	2.4	11.1	2.3	1.9	10.4	P	P	P	E	D	D	D	D	D	11.1	2.6	11.1	2.5	10.743	3.072
217	Yorkshire Terrier	M	3	4.2	10.1	2	D	D	D	D	E	E	E	E	E	10.4	2.2	10.4	2.1	2.1	10.1
218	Dachshund	FS	10	7.8	13.3	2.9	P	P	E	E	P	P	D	D	D	13.3	2.7	13.5	2.6	2.7	13.1	P	P	D	D	P	P	D	D	D	13.2	3.1	13.5	3	13.173	2.553
219	Maltese	FS	7	5.6	11.5	2.8	D	D	E	D	E	E	D	D	D	11.6	2.6	11.6	2.5	2.3	11.3
220	Boston Terrier	FS	13	7.6	11.9	3.2	D	D	D	D	D	D	D	D	D	12.3	2.8	12.5	2.8	2.7	12.3	D	D	E	D	D	D	E	D	D	12.7	2.4	12.8	2.4	12.606	2.574
221	Chihuahua	MC	11	4.1	9.2	1.8	D	D	D	E	E	E	E	E	E	9.7	1.9	9.7	2	2	9.1	P	D	D	P	E	E	E	D	D	9.9	2.4	10	2.4	9.628	2.298
222	Rat Terrier	FS	12	4.3	14.7	3.8	P	P	D	D	P	P	P	D	P	14.4	3.8	15.5	3.6	2.7	14
223	Basset hound	MC	12	15.1	10.7	1.4	D	D	D	E	D	D	D	D	D	10.2	1.4	10.4	1.3	1.2	10.1	D	D	E	D	E	E	D	D	D	10	1.7	9.9	1.7	10.03	1.421
224	Chihuahua	MC	11	5	14.7	3.7	P	P	P	P	D	D	D	D	D	14.3	3.7	14.6	5	3.2	14.4	P	P	P	E	P	P	D	D	D	14.3	4	14.9	4.2	14.596	2.932
225	Shih Tzu	MC	12	5.7	13.6	3.5	D	D	D	D	E	E	E	E	E	13.2	3.5	13.5	3.6	3.5	12.6
226	Portuguese Water Dog	MC	6	22.6	11	2.3	D	D	E	E	D	D	D	D	D	11.1	1.9	11.1	1.9	2.2	11.2	D	D	D	D	E	E	E	D	D	10.7	2.6	10.9	2.6	10.919	2.959
227	Cavalier King Charles Spaniel	M	5	7.3	12	2.1	E	E	E	E	E	E	E	E	E	11.9	2.2	12.2	2.2	2.1	12.1
228	Airedale Terrier	MC	6	24.6	12.9	3	D	D	E	D	E	E	D	D	D	12.9	3.1	13.2	3	2.9	12.5
229	Chihuahua	FS	8	6.4	11.3	2.9	E	E	E	E	E	E	E	E	E	11.5	2.6	11.3	2.7	2.6	11.2
230	Chihuahua	FS	12	2.5	10.5	2.1	D	D	D	D	D	D	D	D	D	10	2.2	10.1	2.2	2	10
231	Dachshund	M	10	5.2	9.5	1.5	D	D	D	D	E	E	E	E	E	9.6	1.7	9.7	1.7	1.7	9.6
232	Chihuahua	MC	10	4	9.5	2.1	P	P	D	P	P	P	P	D	D	10.1	2.1	10.2	1.9	2	10.2	P	D	D	P	D	D	D	D	D	11	2.4	11	2.5	10.19	2.223
233	Cavalier King Charles Spaniel	MC	8	9.8	11.3	2.6	D	D	E	D	D	D	E	E	E	11.3	2.6	11.3	2.5	2.5	11.5
234	MiniSchnauzer	MC	10	10.3	12.8	3.3	D	D	E	D	D	D	D	D	D	13	2.7	13.3	2.7	2.6	13.6	D	D	D	E	D	D	E	E	E	12.6	3.1	12.8	3	12.233	2.592
235	Norfolk Terrier	FS	8	8.8	10.9	1.8	D	D	E	E	E	D	D	D	D	11.4	1.9	11.4	1.9	2	11.2	D	D	D	D	E	E	D	D	D	10.9	2	11	1.9	10.777	1.965
236	Chihuahua	FS	14	3.8	9.8	2.1	E	E	E	E	E	E	E	E	E	10	2	10.2	2	2	9.7	D	D	D	D	E	E	E	D	E	10.1	2.1	10.3	2.1	10.112	1.889
237	Pomeranian	MC	14	4.5	11.7	2.9	P	D	D	P	E	E	E	D	D	11.7	2.8	11.9	2.8	2.6	11.5
238	Border Collie	MC	11	21.4	13	3.2	E	E	E	E	E	E	E	E	E	12.5	3.2	12.5	3.1	2.9	12.4
239	Havanese	MC	14	9.4	10.6	2.5	D	D	D	D	D	D	D	D	E	10.6	2.5	10.7	2.5	2.2	10.2	P	D	E	P	E	E	D	D	E	9.8	2.1	9.7	2.1	9.677	1.976
240	Papillon	FS	12	6.5	11.9	2.8	D	D	E	E	E	E	D	D	D	11.9	2.5	12.1	2.6	2.4	11.8
241	Boston Terrier	MC	6	9.8	11.2	1.8	E	E	E	E	E	E	E	E	E	11.4	1.8	11.5	1.7	2	11.6
242	Pomeranian	MC	12	3	14	3.4	P	P	P	D	P	P	E	D	D	14	3.4	14.7	3.4	3.6	14.3	P	P	D	P	P	P	E	D	D	13.4	3.2	13.8	3.1	13.743	3.188
243	Mixed Breed	MC	15	32.8	10.8	1.9	D	D	E	E	E	E	D	D	D	10.8	1.9	10.9	1.8	1.8	10.6	D	D	D	D	D	D	E	D	D	10.5	2.1	10.5	2.1	9.504	2.271
244	Pomeranian	MC	11	3.3	11.2	2.9	D	D	E	D	E	E	E	D	D	11.8	3.1	12	2.8	2.6	11.9
245	Cavalier King Charles Spaniel	F	11	9.4	13.1	2.7	D	D	D	D	D	D	D	D	D	13.3	2.7	13.7	2.6	2.4	13.3	D	D	D	E	E	E	D	E	E	13.4	3.2	13.6	3.1	13.65	2.589
246	Mixed Breed	FS	10	6	10.8	2.4	D	D	E	E	E	E	E	D	E	10.6	2.3	10.7	2.2	2.1	10.5	D	D	D	D	E	E	E	D	D	10.3	2.3	10.3	2.2	9.914	2.313
247	Yorkshire Terrier	FS	10	4.4	12	2.4	P	P	E	D	P	P	D	D	D	11.8	2.1	11.9	1.9	1.8	11.4
248	Mixed Breed	M	14	16.6	10	2.1	D	P	E	E	P	D	E	E	E	10.1	2.1	10.3	2	1.5	10	E	E	E	E	E	E	E	E	E	9.3	1.7	9.3	1.6	9.091	1.478
249	Dachshund	MC	13	4.4	10.2	2	D	D	E	D	E	E	E	D	E	9.9	1.6	9.7	1.6	1.6	9.3
250	Cocker Spaniel	FS	10	10.8	12	2.6	D	D	E	E	E	E	D	D	D	12.1	2.6	12.4	2.6	2.6	11.8
251	Labrador Retriever	MC	10	28	10	2.4	D	D	E	E	D	D	E	E	E	10.1	1.6	10.2	1.6	1.8	10.2	D	D	D	D	D	D	E	D	D	9.9	2.3	9.7	2.2	9.589	2.119
252	Italian Greyhound	MC	9	7	10.3	3	D	E	E	D	E	E	E	E	E	10.1	2.4	10.2	2.3	2.3	10.2
253	Dachshund	FS	9	10	10.7	1.8	P	D	D	P	D	D	D	D	D	10.5	1.7	10.5	1.7	1.7	10.4	D	D	E	E	E	E	E	D	D	10.6	1.9	10.7	1.9	10.762	1.876
254	Dachshund	FS	12	5.7	9.5	2	P	P	D	P	P	P	D	D	D	9.2	2	9.1	1.9	1	9	D	D	D	D	D	D	E	D	E	9.6	1.9	9.5	1.9	9.047	1.656
255	Dachshund	MC	13	11	11	2.1	D	E	E	D	E	E	D	E	E	10.8	2	10.9	2	1.8	10.7	D	D	D	D	E	E	E	E	E	10.7	2.1	10.8	2	10.344	1.823
256	Min Pinshcer	FS	11	3.5	10.8	2.5	D	D	D	D	D	D	E	D	D	10.8	1.7	10.8	1.6	1.8	10.5	D	D	D	D	D	D	E	D	D	10.5	1.8	10.5	1.8	10.365	2.147
257	German Shorthaired Pointer	FS	9	21	12.5	2.7	D	D	D	D	D	D	E	D	D	12.3	2.9	12.5	2.4	2.4	12.6
258	Pomeranian	M	10	8.8	13	3.1	D	D	D	D	D	D	D	D	D	12.8	3.5	13	3.5	3	12.7	D	D	D	D	D	D	D	D	D	12.8	3.7	13	3.8	12.493	2.583
259	Brittany Spaniel	FS	7	15	10.5	2.3	E	E	E	E	E	E	E	E	E	10.8	2	10.8	1.9	2.3	10.5	P	D	D	P	E	E	E	D	D	10.1	2.5	10.1	2.5	9.977	2.56
260	Maltese	MC	9	3.7	10.2	2.4	D	D	E	D	E	E	D	D	D	9.9	2.7	9.7	2.7	2.7	9.9
261	Chihuahua	M	3	3.6	9.8	1.7	D	D	E	D	E	E	D	D	D	10.2	1.7	10.1	1.6	1.7	10
262	Dachshund	FS	13	4.3	12.6	3.6	D	D	D	D	D	D	E	D	D	12.8	3.6	12.9	3.5	3.2	12.8
263	Chihuahua	M	11	5.6	10.6	2.4	P	E	E	P	E	E	D	E	E	10	2.4	10.2	2.3	2.4	10.5
264	German Shepherd	FS	9	40	12.7	3.5	P	D	E	P	D	P	E	E	E	12.9	3.2	13.3	3.1	2.7	12.7	D	D	E	D	D	D	E	E	E	12.4	2.7	12.6	2.8	11.918	2.726
265	Mixed Breed	MC	17	13.2	12.2	2.8	D	D	D	D	E	E	D	D	D	12.2	2.6	12.5	2.5	2.7	13.6	P	P	E	E	P	P	E	D	D	12.3	3.2	12.6	3.1	12.093	2.71
266	Pomeranian	FS	12	3.1	11.5	2.5	P	D	E	P	E	E	D	D	D	11.3	2.2	11.7	2.3	2.2	11.1
267	Pomeranian	FS	8	5.9	10.8	2.2	E	E	E	E	E	E	E	E	E	11.1	2.2	11.2	2.2	2	11
268	Mixed Breed	MC	10	26	12.2	2.8	E	E	E	E	E	E	E	E	E	12.2	2.9	12.4	2.9	2.8	12	D	D	D	D	E	E	E	E	E	12.2	2.7	12.4	2.7	12.119	2.424
269	Maltese	FS	9	3.6	13.5	3.8	P	D	E	P	E	D	P	D	D	13.4	3.5	13.9	3.4	3	13.3	P	D	D	P	E	E	D	D	D	13.2	3.5	13.8	3.3	13.414	3.169
270	Mixed Breed	FS	7	9.9	11	2.1	P	D	D	D	D	P	D	D	D	11.1	2.4	11.2	2.4	2.2	10.7	D	D	E	D	E	E	D	D	D	10.7	2.3	10.8	2.2	10.505	2.082
271	Chesapeake Bay Retriever	M	10	34.6	10.9	2.3	D	E	E	D	E	E	E	E	E	11	2.2	10.9	2.1	1.6	11
272	MiniSchnauzer	FS	11	7.8	11.7	1.9	D	D	D	E	E	E	D	E	E	11.7	2.3	11.9	2.2	2.2	11.4
273	Cavalier King Charles Spaniel	FS	8	14.4	14.2	3.2	D	D	E	D	D	D	D	D	D	14.1	3.2	14.6	3.2	2.6	13.8
274	Vizsla	MC	11	29.2	11.2	2.6	E	E	E	E	E	E	E	E	E	11.4	2.3	11.6	2.3	2.1	11	D	D	D	D	E	E	E	E	E	11.2	2.2	11.3	2.2	11.288	2.048
275	Maltese	FS	11	3	11.8	3	D	D	D	D	E	E	E	E	E	11.8	2.8	12	2.9	2.7	11.6
276	Cavalier King Charles Spaniel	FS	9	6.6	10.6	2	D	D	E	D	D	D	D	D	D	10.7	2.1	11	2	2.1	10.9
277	Dalmatian	MC	6	30.4	9.6	1.8	P	P	P	E	D	D	E	E	E	9.8	2.1	10	2.1	2.1	9.8
278	Miniature_Poodle	MC	15	9.2	11.1	2.1	D	D	D	D	E	D	D	D	D	11.2	2.4	11.2	2.5	2.2	11.3	D	D	D	D	E	E	D	D	D	11.6	2.6	11.7	2.6	11.155	2.325
279	Chihuahua	MC	10	4.3	11.7	2.6	P	D	D	P	D	P	D	D	D	11.5	2.6	11.7	2.6	2.4	11.7
280	Jack Russell Terrier	MC	13	10.2	10.9	2.9	E	E	E	E	E	E	E	E	E	10.6	2.2	10.7	2.2	2.5	10.5	D	D	E	D	E	E	E	D	D	10.6	2.7	10.7	2.7	10.922	2.814
281	Pomeranian	MC	11	6.6	11.2	2.5	E	E	E	E	E	E	E	E	E	11.3	2.4	11.6	2.4	2.6	11.6
282	Cavalier King Charles Spaniel	MC	10	9.2	11.8	2.8	E	E	E	E	E	E	E	E	E	12	2.7	12.1	2.6	2.6	11.9
283	Mixed Breed	MC	11	7	12.3	2.8	D	D	D	E	D	D	E	D	D	12.7	3.5	12.9	3.3	3.1	12.7
284	MiniSchnauzer	FS	8	8.4	12	2.8	D	D	E	E	E	E	E	E	D	12.3	2.8	12.4	2.7	2.5	11.8	D	D	E	E	E	E	E	E	D	12	3.2	12	3.2	11.938	3.115
285	Shih Tzu	MC	11	8.6	12.6	3.6	P	E	E	P	E	E	D	E	E	13.1	3.8	13.2	3.8	3.2	12.5	D	E	E	D	E	E	E	E	E	11.9	3.7	11.9	3.7	11.884	3.475
286	Cavalier King Charles Spaniel	MC	8	8.7	11.3	2.4	E	E	E	E	E	E	E	E	E	11.3	2.2	11.3	2.1	2.1	11.3
287	Cavalier King Charles Spaniel	MC	5	9.1	13.8	3.4	P	P	E	E	P	P	D	D	D	14.1	3.4	14.7	3.4	2.9	13.4
288	Pomeranian	FS	10	7.2	12.2	2.7	P	P	E	E	D	D	E	D	P	12.2	2.8	12.4	2.8	2.5	11.8	P	P	E	E	D	D	E	D	P	12.5	3.8	12.9	3.7	12.385	2.784
289	Cavalier King Charles Spaniel	MC	11	13	10.2	2.1	P	P	D	D	P	P	D	D	D	11.2	2.5	11.2	2.5	2	11.2	P	D	D	P	D	D	D	D	D	10.5	1.7	10.5	1.6	10.063	1.68
290	Dachshund	FS	8	4.4	9.9	2	E	E	E	E	E	E	E	E	E	9.8	1.8	9.8	1.7	1.6	9.8	E	E	E	E	E	E	E	E	E	9.5	2	9.4	1.9	9.508	1.848
291	Beagle	FS	10	9.6	13	3.1	D	D	E	E	D	D	D	D	D	12.2	2.8	12.5	2.7	2.6	12.8
292	Pembroke Welsh Corgi	FS	6	12.8	10.5	2.8	D	E	E	E	E	D	D	E	E	10.3	2.7	10.3	2.8	2.1	10	E	E	E	E	E	E	E	E	E	10.5	3	10.6	3	10.355	2.706
293	Cavalier King Charles Spaniel	MC	6	10.6	11.7	2.3	D	D	E	E	D	D	D	E	E	11.2	2.4	11.4	2.3	2.1	10.9
294	Maltese	FS	6	2.5	10.7	2.3	D	E	E	D	E	E	E	E	E	10.5	2.5	10.5	2.4	2.2	10.6
295	Shih Tzu	M	11	7.6	12.2	3.6	P	P	P	P	D	D	D	E	E	12.1	3.9	12	3.9	3	12.4	P	P	P	P	D	D	D	D	D	12.1	3.5	12.3	3.6	11.845	3.167
296	Papillon	FS	6	5.2	10	2.4	D	D	E	D	E	E	D	D	D	10.1	2	10.2	1.9	1.9	9.8
297	Cavalier King Charles Spaniel	MC	6	13.4	13	3.2	D	D	E	E	E	E	E	E	D	13.9	3	14.5	3	2.8	14.3
298	Brittany Spaniel	MC	13	19.8	11	2.2	D	D	E	D	D	D	D	E	E	10.8	2.2	10.9	2.1	2.1	10.9	E	E	E	E	E	E	E	E	E	10.2	2.3	10.2	2.3	10.484	2.422
299	Maltese	MC	11	3.4	12.5	3	P	D	D	P	E	E	D	D	D	12.7	3	12.8	3	2.9	12
300	Chihuahua	FS	14	5.8	11.3	2.1	P	D	E	P	D	D	P	D	D	10.8	1.9	10.8	1.8	2	10.8	D	D	E	E	D	D	E	D	D	11	2.6	11	2.5	10.879	2.33
301	Dachshund	MC	10	8.4	10.5	1.7	D	D	E	D	D	D	E	D	E	10.5	1.6	10.6	1.5	1.4	10.2
302	Yorkshire Terrier	MC	11	3.5	11.8	2.9	D	D	E	D	D	D	D	D	D	12.1	2.7	12.2	2.7	2.1	10.9
303	Basset hound	FS	9	9	12.1	2	P	P	E	E	P	P	D	D	E	12	2	12.3	2	2	11.6	P	P	D	D	P	P	D	D	D	12	2	12.2	2	10.323	2.19
304	Labrador Retriever	MC	15	25.7	11.2	2.4	P	D	E	P	D	D	D	D	D	11	2.4	11	2.3	2.4	11.6
305	Labrador Retriever	MC	6	38.9	10.8	2.2	P	D	D	E	D	D	P	D	D	10.8	2	10.9	2	1.9	10.5	D	D	D	D	D	D	D	D	D	10.5	2.4	10.4	2.4
306	Cavalier King Charles Spaniel	MC	9	8.2	10.6	1.8	P	P	D	D	P	P	P	D	P	10.6	1.4	10.6	1.4	1.6	10.6	P	P	D	D	D	D	P	D	P	10.6	1.9	10.7	1.8	11.043	2.349
307	Cavalier King Charles Spaniel	FS	9	8.8	10.9	2	P	P	D	E	P	P	D	D	D	10.9	2.3	11.1	2.3	1.9	11
308	Italian Greyhound	MC	12	5	10.2	2.7	D	D	D	D	E	E	E	E	E	10.1	2.3	10.1	2.3	2.2	10
309	Miniature_Poodle	FS	12	4.3	9.4	2	D	E	E	D	E	E	E	E	E	9.2	1.8	9.3	1.8	1.7	9.3	D	D	D	E	E	E	E	E	E	9.3	1.9	9.2	1.8	9.031	1.523
310	Chihuahua	MC	13	2.4	11.4	2.2	D	D	D	D	E	E	D	D	D	11.5	2.4	11.6	2.3	2.1	11.1
311	Yorkshire Terrier	M	10	2	10.8	2.5	P	P	E	D	E	E	D	P	D	11.2	2.4	11.1	2.5	2.4	10.8	P	P	E	D	E	E	E	P	D	10.8	2.4	10.9	2.3	10.506	2.355
312	MiniSchnauzer	MC	10	7.3	12	2.1	P	P	E	D	D	D	D	D	P	11.7	2	12.2	2.3	2.2	13.3
313	Schipperke	FS	11	4.2	9.8	1.8	P	E	E	P	E	E	D	E	E	9.4	1.8	9.3	1.7	1.6	9.2	D	E	E	D	E	E	D	E	E	10.4	2.1	9.7	2.2	10.052	1.933
314	Briard	FS	11	30.6	11.2	2.9	D	D	E	E	E	E	D	D	D	10.9	2.6	11	2.6	2.6	11.6	D	D	E	E	E	E	E	D	D	10.3	3.1	10.4	3.1	11.177	2.89
315	West Highland Terrier	MC	12	8.8	10.7	2.5	D	E	E	E	E	E	D	E	E	10.6	2.4	10.5	2.3	2.2	10.6	E	E	E	E	E	E	E	E	E	11	2.5	11.1	2.3	10.606	2.143
316	Cavalier King Charles Spaniel	FS	7	9.8	13.4	3.2	P	P	D	E	P	P	D	D	D	13.3	3.3	13.8	3.3	3.1	13.4
317	Border Collie	FS	9	18	10.9	2.5	D	D	E	D	D	D	E	D	E	11	2.2	11.1	2.2	2	11.3
318	Cocker Spaniel	FS	13	8.8	12.7	2.6	D	D	D	D	E	E	D	D	D	12.7	3.2	12.7	3.1	2.5	12.7	D	D	D	E	E	E	D	E	E	12.7	3	12.9	2.9	12.831	2.461
319	Dachshund	MC	6	7.8	10.8	2.2	E	E	E	E	E	E	E	E	E	10.5	2.2	10.5	2.1	2.1	10.3
320	Mixed Breed	FS	8	5.2	9.4	1.9	D	D	D	E	E	E	E	E	E	9.4	1.8	9.6	1.8	2.1	9.8
321	Pomeranian	M	10	4.1	12.2	3.1	D	P	D	E	P	D	D	D	D	12.4	3.2	12.6	3.1	2.8	12.5	P	P	E	P	P	P	P	D	D	12.9	3.2	13	3.1	12.84	2.379
322	Cavalier King Charles Spaniel	FS	11	5.2	11.2	2.3	D	E	E	D	E	E	E	E	E	11.2	2.3	11.3	2.2	2	11.3	D	D	E	D	D	D	E	E	E	10.8	2.1	11	2	10.977	1.934
323	Dachshund	MC	8	8.2	10.8	2	E	E	E	E	E	E	E	E	E	10.6	1.8	10.6	1.7	1.6	10.7
324	Toy Poodle	FS	10	4	9.7	1.9	D	D	D	D	E	E	E	D	D	9.5	1.6	9.4	1.7	1.8	9.3	P	D	D	P	D	D	E	D	D	9.1	1.8	9.2	1.7	8.94	1.622
325	Mixed Breed	FS	8	6.3	11.3	2.1	P	P	D	P	D	D	P	D	P	10.9	2.2	10.9	2	2	10.9
326	MiniSchnauzer	M	14	10.2	11	2.6	P	D	E	P	D	D	D	D	D	10.8	2.3	10.7	2.2	2	10.9
327	Chihuahua	MC	13	4.8	11.2	2	D	D	E	D	E	E	E	E	D	11.2	2.2	11.3	2.1	2.1	11.1
328	American Staffordshire Terrier	FS	12	17.8	10.3	1.8	E	E	E	E	E	E	E	E	E	10.4	1.8	10.5	1.6	1.7	10.3	E	E	E	E	E	E	E	E	E	10.4	1.8	10.5	1.8	10.687	1.96
329	Catahoula Hog Dog	MC	12	37.4	13.2	2.8	P	D	E	P	E	E	E	D	D	13	2.7	13.3	2.7	2.8	12.8	D	D	D	E	E	E	E	E	E	12.8	3.1	13.1	3.1	12.989	3.059
330	Jack Russell Terrier	MC	12	15	10.5	2.4	E	E	E	E	E	E	E	E	E	10.7	1.9	10.6	1.9	1.9	9.9	E	E	E	E	E	E	E	E	E	10	2.1	9.9	2	10.195	1.888
331	MiniSchnauzer	FS	14	6.4	13.1	2.1	D	D	E	E	D	D	D	D	D	13.4	2.5	13.7	2.5	2.1	13.3
332	Dachshund	FS	10	10.9	10.6	1.7	P	P	D	P	P	P	P	D	D	10.3	1.8	10.2	1.6	1.7	10.9	D	D	E	E	E	E	E	D	E	11	1.7	11.1	1.6	10.853	1.739
333	Chihuahua	FS	14	3.2	9.4	1.6	D	D	E	D	D	D	D	D	D	9.6	1.6	9.7	1.6	1.3	9.3
334	Doberman Pinscher	MC	10	33	10.2	1.8	E	E	E	E	E	E	E	E	E	10.1	2.3	10	2.2	2.3	10.4	E	E	E	E	E	E	E	E	E	9.8	2	9.9	1.9	9.43	1.724
335	Cocker Spaniel	FS	11	13.4	12.3	2.7	D	D	D	E	D	D	D	E	D	12.5	2.7	12.6	2.7	2.4	12	E	E	E	E	E	E	E	E	E	11.5	2.6	11.6	2.5	11.688	2.42
336	Cavalier King Charles Spaniel	F	9	9.2	11.4	2.2	E	E	E	E	E	E	E	E	E	11.1	2.2	11.2	2.1	1.9	11.1
337	Cavalier King Charles Spaniel	F	9	7.2	11.1	2.5	D	D	E	E	D	D	D	D	D	11.3	2.5	11.3	2.4	2.4	11.7
338	Shetland Sheepdog	M	12	9.6	11	2.4	D	D	D	D	D	D	D	D	D	10.8	2.3	10.8	2.3	2.3	10.9
339	Cavalier King Charles Spaniel	MC	6	7.3	11.9	1.6	D	D	D	D	D	D	D	D	D	11.8	1.5	11.9	1.4	2	12.2
340	Norfolk Terrier	FS	11	7.3	11.8	2.9	D	D	D	E	E	E	D	D	D	11.5	2.7	11.6	2.7	2.6	11.5
341	Chihuahua	M	7	4.4	11	2.3	P	D	D	P	D	D	E	E	D	10.8	2.3	10.9	2.2	2.4	11.1
342	Beagle	FS	7	9	10.4	2	P	D	E	P	D	D	E	D	D	10.5	2.2	10.5	2	2	10.4
343	Mixed Breed	MC	12	22.6	11.3	2.1	D	E	E	D	E	E	E	E	E	11.6	2.3	11.6	2.3	2.2	11.4
344	Mixed Breed	FS	12	8	11.3	2.4	P	D	E	P	E	E	E	D	D	11.6	2.5	11.8	2.4	2.4	11.7
345	Catahoula Hog Dog	FS	11	24.3	10.5	2	D	E	E	D	E	E	E	E	E	10.7	1.9	10.7	1.8	1.8	10.8	E	E	E	E	E	E	E	E	E	10.3	1.7	10.4	1.7	10.51	1.942
346	German Shepherd	M	11	35	9.9	1.8	E	E	E	E	E	E	E	E	E	9.7	1.7	9.8	1.7	1.6	9.7	E	E	E	E	E	E	E	E	E	9.7	1.8	9.8	1.8	9.432	1.902
347	Dachshund	M	14	7.4	11.9	3.1	P	P	P	D	D	D	D	D	E	11.7	3	11.8	3	2.9	11.6	D	D	E	D	E	E	D	D	E	12	3.2	12.1	3.1	11.624	2.637
348	Lhasa Apso	MC	10	11	9.3	2.2	D	D	D	E	E	E	D	E	D	9.2	2.4	9.1	2.3	2.4	9
349	Dachshund	MC	12	7	11.3	2.5	D	D	E	D	E	E	D	D	D	11.2	2.4	11.2	2.3	2.1	10.7	D	D	D	D	E	E	E	D	D	11.4	2.3	11.3	2.2	10.605	2.255
350	Standard Poodle	FS	12	22.1	9.7	2.4	E	P	E	E	P	E	E	E	E	9.7	1.9	9.6	1.9	2.1	9.6	P	E	E	P	E	E	E	E	E	9.7	2.3	9.6	2.3	9.694	2.316
351	Yorkshire Terrier	MC	13	5.4	12.5	2.9	P	P	P	P	E	E	E	E	E	12.1	2.8	12.3	2.8	2.3	12.1	D	D	D	D	E	E	E	E	E	12.5	2.8	12.5	2.8	11.91	2.381
352	Boston Terrier	FS	13	8.1	10.4	1.3	P	P	D	E	P	P	D	D	D	10	1.8	10.1	1.8	1.4	10.2
353	MiniSchnauzer	MC	11	8.6	11.9	2.1	P	P	D	E	E	E	E	D	P	11.4	1.9	11.4	2	1.8	11.6	P	P	D	E	E	E	E	D	P	11.5	2.6	11.8	2.6	11.561	2.572
354	Golden Retriever	FS	11	28.6	10	2.4	E	E	E	E	E	E	E	E	E	9.8	2.1	9.9	2.1	2.1	10.2	D	D	D	E	E	E	E	E	E	9.6	2	9.6	1.9	9.7	1.632
355	Cocker Spaniel	FS	11	13	11	2	D	D	E	D	D	D	D	D	D	10.5	2.2	10.7	2.1	1.9	11	D	D	D	E	E	E	E	E	D	10.9	2.7	11	2.6	10.848	2.231
356	Mixed Breed	FS	11	26.4	10	1.9	D	D	E	D	E	E	E	D	D	10	2	10.1	1.9	1.9	9.8
357	Pekingese	FS	9	5.8	9.2	1.6	D	D	D	D	E	E	D	D	D	8.8	1.5	8.8	1.4	1.9	9.1	P	D	D	P	D	D	E	D	D	9.1	1.7	9.1	1.8	8.806	1.88
358	Shih Tzu	MC	12	5.4	11.5	2.9	D	D	D	D	D	D	E	E	D	11.7	2.8	11.7	2.7	2.6	11.7
359	Jack Russell Terrier	FS	10	8.2	10.5	2.2	D	D	E	D	E	E	E	D	D	10.8	2.1	10.8	2	2.1	10.8
360	Basset hound	FS	16	25.9	9.8	2	E	E	E	E	E	E	E	E	E	10.1	2.2	10	2	2	9.6	P	D	D	P	E	E	E	D	E	10	2.4	9.9	2.3	9.768	2.17
361	Maltese	MC	15	6.8	11	1.9	D	D	D	D	E	E	E	D	D	10.6	1.8	10.6	1.7	1.9	10.9
362	Cavalier King Charles Spaniel	F	6	4.2	11.2	2.2	P	E	E	P	E	E	E	E	E	11	2.2	11.1	2.1	2.2	10.8
363	Cavalier King Charles Spaniel	F	7	8.2	10.3	1.8	D	D	E	E	D	D	D	E	E	10.2	1.9	10.4	1.8	2	10.8
364	Labrador Retriever	MC	11	32.4	11	2.1	D	D	D	D	D	D	E	D	D	10.9	1.7	11.1	1.7	2.2	10.9	D	D	D	D	E	E	D	D	D	10.8	2.2	10.9	2.2	10.963	2.201
365	Miniature_Poodle	FS	10	6.8	12.3	3	D	D	D	D	D	D	E	D	D	12.2	3.2	12.5	3.1	2.7	12.4
366	Mixed Breed	FS	12	13.5	9.9	2.3	P	D	E	P	D	D	E	E	E	10.8	2.3	10.9	2.2	2.1	10.3
367	Rat Terrier	MC	12	3.6	12.4	3.6	P	P	P	D	D	D	D	D	D	13	4	13.3	4	2.9	12.7
368	MiniSchnauzer	MC	13	8.4	10.6	1.8	E	E	E	E	E	E	E	E	E	10.5	1.7	10.5	1.8	1.7	10.5	D	D	D	D	E	E	E	E	D	10.4	2	10.5	2	9.778	2.07
369	Brussels Griffon	FS	8	4.4	10.8	1.9	D	D	D	E	D	D	D	D	D	11	1.7	11.1	1.7	1.7	10.4
370	Cocker Spaniel	FS	6	10	9.2	2	D	D	D	E	D	D	D	D	E	9.6	2	9.6	1.9	1.8	9.6
371	Italian Greyhound	FS	13	3.3	13.7	4.8	D	D	D	E	E	E	E	D	D	13.6	4.2	13.7	4.2	3.8	13.2	D	D	D	D	E	E	E	E	E	13.8	4.2	13.9	4.2	14.006	3.263
372	MiniSchnauzer	MC	12	13.3	11.4	2.6	D	D	E	E	D	D	D	E	E	11.6	2.6	11.6	2.5	2.5	11.3	D	D	D	D	E	E	E	D	D	10.9	2.6	11	2.6	11.066	2.531
373	Miniature_Poodle	M	15	8.2	11.9	2.9	P	D	E	P	D	D	D	E	E	12	2.9	12.1	2.9	2.8	11.7
374	Great Pyrenees	FS	10	37.4	10	1.8	D	E	E	E	E	E	D	E	E	9.7	1.8	9.6	1.7	1.8	9.6	D	D	E	E	D	D	E	E	E	9.6	1.7	9.5	1.6	9.19	1.523
375	Schipperke	MC	17	8	11.6	3.1	D	E	E	D	E	E	D	E	E	11.5	2.5	11.6	2.5	2.3	11.5	D	E	E	D	E	E	E	E	E	11.3	2.5	11.4	2.5	11.158	2.581
376	Mixed Breed	MC	10	7.4	10.8	1.8	P	E	E	P	E	E	E	E	E	10.7	2.2	10.8	2	2.1	11
377	German Shorthaired Pointer	MC	7	27.2	11.5	2.9	D	D	E	E	D	D	E	E	E	11.8	2.5	11.8	2.3	2.4	12.1	D	D	E	D	E	E	E	E	D	11.7	2.3	11.7	2.1	11.147	2.152
378	Shih Tzu	FS	12	8	10.5	2.1	P	P	E	E	P	P	D	D	E	10.6	2.1	10.5	2	1.8	9.8	P	P	D	D	P	P	D	D	E	10.3	1.8	10.2	1.8	10.275	1.931
379	Rat Terrier	FS	15	6.6	11.1	2.3	P	D	E	P	E	E	E	D	D	11.3	2.3	11.2	2.2	2.2	11.3	D	E	E	D	E	E	E	E	E	11	3.4	11	3.3	11.213	3.085
380	Mixed Breed	FS	11	15	9.2	2.5	D	D	D	D	E	D	D	E	E	9.3	1.7	9.1	1.6	2	9.4	D	D	D	E	D	D	D	D	D	9	2.1	8.9	2	8.812	2.114
381	Italian Greyhound	FS	15	4.2	11.4	3.5	P	D	D	P	E	E	E	E	D	11.3	3	11.2	2.9	2.7	10.9
382	Chihuahua	MC	14	5.2	11.5	2.3	D	D	E	D	D	D	D	D	E	11.7	2.6	11.8	2.5	2.6	11.3	P	P	E	P	P	P	E	D	E	12	2.7	11.9	2.6	11.52	2.635
383	Pekingese	MC	12	4.2	11.4	2.4	D	D	D	E	E	E	D	D	E	11.1	2.3	11.3	2.3	2.2	10.6
384	Chihuahua	MC	12	3.4	11.4	2.9	D	D	D	D	E	E	E	D	D	11.4	2.7	11.5	2.7	2.3	11
385	Boxer	MC	10	28	11	2.1	D	D	E	E	E	E	E	D	D	11.4	2	11.6	2.1	1.8	11.9	D	D	E	E	E	E	E	E	D	11.2	1.9	11.2	1.8	11.192	1.732
386	Pekingese	FS	10	4.3	9.5	1.5	P	P	D	D	D	D	D	D	P	9.3	1.7	9.2	1.7	1.6	9.5
387	Cavalier King Charles Spaniel	FS	10	9.2	13.6	3.3	D	D	D	D	D	D	D	D	D	13.4	3.4	13.8	3.3	3.2	13.2
388	MiniSchnauzer	M	11	6.6	12.5	2.8	D	D	E	E	D	D	D	D	D	13.1	2.5	13.4	2.5	2.3	12.9
389	Boston Terrier	MC	11	7.6	10.3	2	D	D	D	D	E	E	D	D	E	10.5	1.9	10.6	2	2	11	D	D	E	E	E	E	E	D	D	10.2	1.7	10.1	1.7	10.167	1.648
390	Fox Terrier	FS	13	6.8	11.7	2.7	D	D	E	D	E	E	E	D	D	11.8	2.7	11.6	2.7	2.5	11.5
391	Cavalier King Charles Spaniel	MC	10	8.8	11.4	2.4	D	E	E	D	E	E	E	E	E	11.5	2.3	11.5	2.2	2.2	11.5
392	Labrador Retriever	MC	10	35	10	2.4	D	D	D	D	D	E	E	D	D	10.1	1.5	10.2	1.4	1.7	10.4	D	D	E	E	E	E	E	D	D	10.3	2.4	10.3	2.3	9.972	2.26
393	Cavalier King Charles Spaniel	MC	10	7.6	10.6	1.9	E	E	E	E	E	E	E	E	E	10.6	1.7	10.7	1.7	1.6	10.6
394	Brussels Griffon	MC	11	6.2	11.6	2.6	D	D	D	E	E	D	D	D	D	11.7	2.7	11.5	2.6	2.5	11.4	P	D	D	P	D	D	E	D	D	11.8	2.5	11.8	2.4	10.841	2.277
395	Chihuahua	MC	12	4.9	11.2	2	D	D	D	E	D	D	D	D	D	11.3	1.9	11.5	1.8	2	11.3
396	Rat Terrier	MC	10	5.8	11.2	2.7	E	E	E	E	E	E	E	E	E	11	2.6	11	2.6	2.4	10.8
397	Cavalier King Charles Spaniel	FS	8	5.5	11.5	2.2	E	E	E	E	E	E	E	E	E	11.6	2.2	11.6	2	2.2	11.6	E	E	E	E	E	E	E	E	E	11.5	2.4	11.8	2.3	11.576	2.143
398	Japanese Chin	M	6	7	12.5	3	D	D	D	D	D	D	D	D	D	13.2	3.2	13.5	3.1	2.8	12.7
399	Mixed Breed	FS	13	3.8	12.5	2.8	D	D	E	D	E	E	D	D	E	12.7	2.7	12.9	2.6	2.6	12.9
400	Cavalier King Charles Spaniel	MC	2	10	9.8	2.2	D	D	D	E	D	D	D	D	D	10.5	2.2	10.4	2.1	2.2	10.6
401	Chihuahua	FS	11	2.3	8.7	1.9	P	D	E	P	D	D	E	D	E	8.7	1.7	8.8	1.6	1.7	8.4	P	P	D	D	P	P	E	E	E	9.1	1.9	9	1.9	7.971	1.749
402	Pomeranian	MC	11	5	11.4	2.2	P	P	E	D	D	D	D	D	P	11.9	2.2	11.9	2.1	2	12.3
403	Maltese	M	11	3.5	11.5	4	D	D	E	D	D	D	E	E	E	12.6	3.6	12.6	3.6	3.2	12.1
404	Rat Terrier	MC	13	5.7	11.2	2.2	D	D	D	D	D	D	D	D	D	11.4	2.3	11.3	2.1	2	11.3
405	Cavalier King Charles Spaniel	FS	6	10.2	11.8	3.4	E	E	E	E	E	E	E	E	E	12	2.3	12.1	2.2	2.1	11.9
406	Airedale Terrier	FS	8	28.6	10.9	2.6	D	D	E	D	E	E	D	D	D	11.2	2.3	11.3	2.3	2.3	11	D	D	D	D	E	E	E	D	D	10.6	2.6	10.6	2.6	10.794	2.204
407	Bichon Frise	MC	9	4.8	9	2	E	E	E	E	E	E	E	E	E	9.7	2	9.9	2	2.2	9.7	D	D	D	E	E	E	E	E	E	9.9	2.5	9.9	2.5	9.817	2.456
408	Cavalier King Charles Spaniel	FS	9	7.9	12.5	2.4	D	D	D	D	D	D	D	D	D	11.9	2.9	12.1	2.8	2.1	12.3
409	Basset hound	FS	8	11.8	11.5	2	P	D	D	P	D	D	D	D	D	11.7	2.3	11.9	2.1	1.8	11.4	D	D	D	E	E	E	E	D	E	11.1	2.1	11.1	2	10.99	2.245
410	Cavalier King Charles Spaniel	FS	13	6.8	12.2	2.5	D	P	D	D	P	D	D	D	D	12	2.3	12.1	2.3	2.5	11.5
411	Cavalier King Charles Spaniel	FS	8	9.8	10.6	1.8	D	D	D	E	D	D	D	D	D	10.7	2.1	10.9	2	1.3	10.1
412	Cavalier King Charles Spaniel	MC	7	9.6	11.2	2.1	D	E	E	D	E	E	E	E	E	11.4	2.4	11.5	2.3	2.1	11.4
413	Cavalier King Charles Spaniel	MC	10	12.1	13.8	3.5	P	D	E	P	D	D	D	D	D	14.2	3.5	14.8	3.4	3.2	13.9
414	Chihuahua	FS	7	5	10.6	1.9	D	D	E	E	E	E	E	D	D	10.5	2.2	10.6	2	1.8	10.2
415	MiniSchnauzer	MC	12	15.5	11.7	2.2	D	E	E	E	E	E	D	E	E	11.5	2.3	11.6	2.3	2	11.6	P	P	P	D	E	E	D	D	D	11	2.3	11	2.3	11.087	2.445
416	Toy Poodle	FS	13	4.7	10.8	2.5	D	D	D	D	E	E	E	D	D	10.8	2.6	10.5	2.5	2.3	10.2
417	Cavalier King Charles Spaniel	FS	6	7.2	10.9		P	P	D	D	P	P	D	D	D	10.6	1.5	10.7	1.4	1.8	10.8
418	Cavalier King Charles Spaniel	M	7	7.8	10.8		D	D	D	D	D	D	D	D	E	11	2.2	11.2	2.1	2.3	11
419	Cavalier King Charles Spaniel	MC	9	7.5	12.8		E	E	E	E	E	E	E	E	E	13.1	2.8	13.1	2.8	2.6	13.2
420	Cavalier King Charles Spaniel	M	8	7.6	10.9		P	P	D	P	P	P	D	E	D	11	1.5	11	1.4	1.8	10.8
421	Cavalier King Charles Spaniel	M	5	8.4	11.3		D	D	D	E	E	E	D	E	E	11.7	2.2	11.7	2.1	2.3	11.9
422	Cavalier King Charles Spaniel	F	3	7.5	10.4		D	D	D	D	D	D	E	E	D	10.6	1.8	10.7	1.8	1.6	10.5
423	Cavalier King Charles Spaniel	FS	9	9	10.9		P	P	D	E	P	P	D	D	D	10.8	2.1	10.9	1.9	2.1	11.3
424	Cavalier King Charles Spaniel	FS	9	6.9	11.4		D	D	D	D	D	D	D	D	D	11.5	2.3	11.3	2.2	2.5	11.9
425	Cavalier King Charles Spaniel	FS	10	8.6	10.3		E	E	E	E	E	E	E	E	E	10.5	2	10.6	1.9	1.9	10.4
426	Cavalier King Charles Spaniel	MC	13	8.2	11.8		P	P	E	E	P	P	D	D	D	11.6	1.9	11.6	1.8	1.9	11.9
427	Cavalier King Charles Spaniel	MC	13	8.6	10.6		D	D	E	E	D	D	D	D	E	11	1.9	10.9	1.9	2.1	10.9
428	Cavalier King Charles Spaniel	F	6	8.1	11		D	D	D	E	E	E	E	E	E	11.3	2	11.3	1.9	1.9	11
429	Cavalier King Charles Spaniel	FS	11	7.4	10.6		E	E	E	E	E	E	E	E	E	10.9	2.1	11	2	2	10.7
430	Cavalier King Charles Spaniel	F	9	7.8	10.8		D	D	E	E	E	E	D	E	D	10.8	1.8	10.8	1.8	1.9	11.3
431	Cavalier King Charles Spaniel	F	8	6.9	10.1		P	D	D	D	D	P	E	D	D	10	1.7	10	1.7	1.6	9.8
432	Cavalier King Charles Spaniel	MC	13	10.1	11		D	D	E	E	E	D	D	D	D	11.4	2.1	11.5	2	2.2	11.6
433	Cavalier King Charles Spaniel	M	9	9	12.6		D	D	D	D	D	D	E	E	E	12.6	2.5	12.7	2.4	2.8	12.9
434	Cavalier King Charles Spaniel	FS	10	9.2	10.6		D	D	D	D	D	D	D	D	D	11	1.6	10.8	1.6	1.7	10.7
435	Cavalier King Charles Spaniel	FS	11	6.5	9.7		P	D	D	E	E	E	P	E	D	10.1	2.1	10.2	2	1.8	10
436	Cavalier King Charles Spaniel	MC	3	9.8	10.7		D	D	E	D	E	E	D	D	E	10.4	1.9	10.5	1.9	2.3	10.8
437	Cavalier King Charles Spaniel	F	3	6.7	9.7		D	D	E	E	D	D	E	D	D	10.1	1.8	10.2	1.8	1.8	9.8
438	Cavalier King Charles Spaniel	FS	13	5.9	10.3		P	P	D	E	P	P	D	D	D	10.3	1.5	10.3	1.5	1.5	10.4
439	Cavalier King Charles Spaniel	MC	15	9	10.2		P	D	D	E	D	D	P	D	D	9.8	1.7	9.9	1.7	1.7	10.3
440	Cavalier King Charles Spaniel	FS	10	9.4	12.1		P	D	E	E	D	P	D	D	D	12	2.8	12.3	2.8	2.6	11.9
441	Cavalier King Charles Spaniel	FS	6	8.7	10.7		D	D	E	E	D	D	D	E	E	11	1.8	11.3	1.8	1.8	11.2
442	Cavalier King Charles Spaniel	F	10	8.9	11.4		D	D	E	D	D	D	D	D	D	11.5	2.2	11.5	2.1	2.3	11.1
443	Cavalier King Charles Spaniel	F	5	7.2	10.9		D	D	D	E	E	E	E	E	D	10.6	2	10.7	1.9	2	10.7
444	Cavalier King Charles Spaniel	F	5	8	10.6		D	E	E	D	E	E	E	E	E	10.5	1.9	10.5	1.8	1.9	10.6
445	Cavalier King Charles Spaniel	FS	9	7.2	11		D	D	E	D	E	E	D	D	D	10.9	2.2	10.9	2	2	11.1
446	Cavalier King Charles Spaniel	F	4	7.2	10		D	D	D	D	D	D	D	D	D	9.9	1.6	10.1	1.5	1.6	10.1
447	Cavalier King Charles Spaniel	FS	7	8.3	10.8		E	E	E	E	E	E	E	E	E	10.5	1.9	10.7	1.8	1.7	10.6
448	Cavalier King Charles Spaniel	MC	12	7.2	11.1		P	D	D	P	E	E	D	E	E	11.4	2.7	11.2	2.7	2.2	10.8
449	Cavalier King Charles Spaniel	MC	8	8.2	10.8		E	E	E	E	E	E	E	E	E	11	2.2	11.3	2.1	2	10.8
450	Cavalier King Charles Spaniel	F	8	7.7	11.1		D	E	E	D	E	E	E	E	E	11.2	2.2	11.5	2.1	2.1	11.5
451	Cavalier King Charles Spaniel	MC	8	7.9	12.8		E	E	E	E	E	E	E	E	E	12.8	2.7	13.3	2.6	2.3	12.9
452	Cavalier King Charles Spaniel	FS	8	6.7	10.5		D	D	D	E	D	D	E	D	D	10.4	1.9	10.5	1.8	2	10.5
453	Cavalier King Charles Spaniel	FS	11	9.2	10.6		P	D	E	P	D	D	D	D	D	10.9	2.1	10.9	2	2	10.7
454	Cavalier King Charles Spaniel	M	11	8.2	10.8		P	P	E	E	P	P	D	D	D	10.8	1.7	10.7	1.6	2.4	10.7
455	Cavalier King Charles Spaniel	FS	7	7.9	11.1		P	D	D	P	D	D	D	D	D	11.3	2.2	11.6	2.1	2.3	10.7
456	Cavalier King Charles Spaniel	FS	9	7.8	11.7		D	P	D	E	P	D	D	D	D	11.4	2.1	11.5	2	2	11.2
457	Cavalier King Charles Spaniel	MC	10	9.8	11.3		D	D	E	E	D	D	D	E	E	11.3	1.6	11.2	1.6	1.7	11.4
458	Cavalier King Charles Spaniel	F	10	6	10		P	D	D	P	D	D	D	D	D	10.8	1.8	10.7	1.7	2.2	10.4
459	Cavalier King Charles Spaniel	FS	7	7.6	11.6		D	D	D	E	D	D	D	D	D	11.7	2	11.8	1.8	1.8	11.9
460	Cavalier King Charles Spaniel	FS	5	5.6	11		D	D	E	D	E	D	D	D	D	11.2	1.6	11.2	1.6	1.7	11.1
461	Cavalier King Charles Spaniel	MC	9	11.9	11.7		D	D	D	E	E	D	D	D	D	11.7	2.3	11.8	2.2	2.4	12.2
462	Cavalier King Charles Spaniel	F	2	6.4	10.3		D	D	D	E	E	E	E	E	E	10.2	1.7	10.2	1.6	1.6	10.4
463	Cavalier King Charles Spaniel	M	8	7.8	10.7		D	D	D	E	D	D	D	E	E	10.5	1.7	10.5	1.6	1.8	11.1
464	Cavalier King Charles Spaniel	FS	8	9.8	11		D	D	D	D	D	D	D	D	D	11.2	2.3	11.1	2.2	2.2	11
465	Cavalier King Charles Spaniel	FS	7	8.2	10.1		D	D	E	E	D	E	D	D	D	10.4	1.7	10.4	1.6	1.5	10.5
466	Cavalier King Charles Spaniel	MC	2	8.1	10.3		D	D	D	E	E	E	D	E	E	10.7	2.1	10.7	1.9	2.2	10.8
467	Cavalier King Charles Spaniel	MC	10	8	11.9		D	D	D	E	E	E	E	E	E	11.8	1.9	11.9	1.9	1.7	11.9
468	Cavalier King Charles Spaniel	MC	11	8.6	11.1		D	D	D	E	D	E	E	E	E	11.5	2.1	11.3	1.9	2.5	11.2
469	Cavalier King Charles Spaniel	MC	11	8.3	10.7		E	E	E	E	E	E	E	E	E	10.6	1.9	10.7	1.8	1.7	10.2
470	Cavalier King Charles Spaniel	MC	6	10	10.6		D	D	D	E	D	D	D	D	D	10.5	2.2	10.5	2.1	1.6	10.5
471	Cavalier King Charles Spaniel	FS	8	7.4	10.6		E	E	E	E	E	E	E	E	E	10.4	1.9	10.4	1.8	1.6	10.2
472	Cavalier King Charles Spaniel	FS	12	7.2	10.8		D	D	E	E	E	E	D	D	D	10.4	1.7	10.4	1.6	1.7	10.8
473	Cavalier King Charles Spaniel	FS	7	4.7	11.2		D	D	E	D	D	D	E	E	E	11	2.3	11	2.2	2.3	10.9
474	Cavalier King Charles Spaniel	FS	7	6.9	10.3		D	D	E	E	D	D	E	E	E	10.5	2.2	10.5	2.1	2.2	10.8
475	Cavalier King Charles Spaniel	F	5	8.1	10.4		D	P	D	D	P	D	D	D	D	10.5	2.2	10.7	2.1	2.3	10.6
476	Cavalier King Charles Spaniel	M	2	7.5	9.8		D	P	E	D	P	D	E	D	D	10.1	1.7	10.1	1.7	1.6	10.1
477	Cavalier King Charles Spaniel	FS	11	9.2	11.3		P	P	P	D	D	D	D	D	D	11.8	2.3	12	2.3	2.3	11.6
478	Cavalier King Charles Spaniel	FS	6	8.5	10.7		D	D	E	D	D	D	E	D	D	11	2.2	11.1	2.1	2	11
479	Cavalier King Charles Spaniel	F	8	8	12.4		D	D	E	E	D	D	D	E	D	12.7	2.6	12.8	2.6	2.3	12.8
480	Cavalier King Charles Spaniel	FS	6	7.1	10.7		D	D	E	D	D	D	D	E	D	11.4	2.3	11.2	2.2	2	11
481	Cavalier King Charles Spaniel	MC	7	8.8	11.6		D	D	E	D	E	E	D	D	D	12.1	2.7	12.1	2.7	2.7	11.8
482	Cavalier King Charles Spaniel	FS	5	10.5	10.2		D	D	E	E	E	E	E	D	D	10.1	1.5	10	1.4	1.5	10.2
483	Cavalier King Charles Spaniel	MC	2	12.3	10.8		D	D	E	D	D	D	D	D	D	10.7	1.6	10.8	1.6	1.6	11.3
484	Cavalier King Charles Spaniel	MC	8	5.2	9.7		D	D	E	E	E	E	E	E	D	9.9	2.1	9.9	2	1.7	9.5
485	Cavalier King Charles Spaniel	FS	8	10.7	10.3		D	D	E	E	D	D	D	D	D	10	1.3	9.9	1.3	1.6	10.4
486	Cavalier King Charles Spaniel	FS	2	8	10.5		P	P	D	E	P	P	D	D	P	10.1	1.6	10.1	1.5	1.6	10
487	Cavalier King Charles Spaniel	MC	1	7.1	10.1		D	D	D	E	D	D	D	D	D	10.3	1.8	10.5	1.8	1.8	10.5
488	Cavalier King Charles Spaniel	MC	5	15.2	10.6		D	D	E	E	E	E	D	D	D	10.4	1.9	10.3	1.9	1.8	10.6
489	Cavalier King Charles Spaniel	FS	10	9.3	10		P	D	E	P	D	D	D	D	D	10.1	1.9	10.1	1.9	1.9	9.6
490	Cavalier King Charles Spaniel	MC	5	10.7	10.1		D	D	E	D	D	D	E	D	D	10.3	1.7	10.5	1.6	1.9	9.9
491	Cavalier King Charles Spaniel	FS	8	8.3	10.7		D	E	E	E	E	E	D	E	E	10.8	2.2	10.9	2	1.9	10.9
492	Cavalier King Charles Spaniel	FS	7	8.2	10		P	D	D	E	D	D	P	D	D	10.1	2.2	10.2	2.1	1.9	10
493	Cavalier King Charles Spaniel	F	4	9.2	10.8		E	E	E	E	E	E	E	E	E	10.7	2.1	10.8	2	2	10.8
494	Cavalier King Charles Spaniel	F	8	7.6	11		P	E	E	P	E	D	D	E	E	10.8	1.7	11	1.8	1.8	10.8
495	Cavalier King Charles Spaniel	MC	10	8.6	10.2		D	D	E	E	E	D	D	D	D	10	1.8	9.9	1.8	1.8	10
496	Cavalier King Charles Spaniel	MC	10	10.4	11.1		D	D	E	E	E	E	E	E	D	11.6	2.3	11.4	2.3	2.3	11.5
497	Cavalier King Charles Spaniel	FS	7	10.4	10.2		D	D	D	E	D	D	E	E	E	10	1.6	10.1	1.5	1.8	10.3
498	Cavalier King Charles Spaniel	MC	4	7.5	10.7		D	E	E	E	E	D	E	E	E	10.2	1.7	10.3	1.8	1.8	10
499	Cavalier King Charles Spaniel	FS	15	7.7	11.1		D	D	D	E	E	E	E	E	E	10.9	1.9	11	1.9	2	11.1
500	Cavalier King Charles Spaniel	MC	12	8.6	9.6		D	E	E	E	E	E	D	E	E	9.7	1.7	9.6	1.7	2	9.6
501	Cavalier King Charles Spaniel	MC	6	9	10.4		D	D	D	D	D	D	D	E	E	10.5	1.5	10.5	1.4	1.4	10.5
502	Cavalier King Charles Spaniel	FS	3	5.5	11.5		D	D	E	E	E	E	D	E	D	11.5	2	11.6	2	2.3	11.6
503	Cavalier King Charles Spaniel	MC	9	9.3	11.7		D	D	D	E	E	E	E	E	D	11.6	2.3	11.8	2.3	2	11.9
504	Cavalier King Charles Spaniel	MC	3	10.2	10.4		D	D	E	E	D	E	E	D	D	9.8	1.5	9.7	1.4	1.6	9.8
505	Cavalier King Charles Spaniel	FS	4	7	10.6		D	D	D	E	E	E	D	E	D	10.4	2.1	10.7	1.9	2.3	10.7
506	Cavalier King Charles Spaniel	FS	9	9.6	9.8		D	D	D	D	D	D	D	D	D	9.6	1.3	9.6	1.2	1.1	9.5
507	Cavalier King Charles Spaniel	MC	5	9.9	10.4		D	D	E	D	E	E	D	E	D	10.2	1.9	10.2	1.8	1.8	10.5
508	Cavalier King Charles Spaniel	MC	4	6.3	9.4		P	D	D	P	D	D	E	E	E	9.7	1.7	9.6	1.7	1.9	9.6
509	Cavalier King Charles Spaniel	FS	6	5.9	9.7		D	D	D	D	D	D	E	E	E	9.9	1.7	9.9	1.7	1.7	9.7
510	Cavalier King Charles Spaniel	FS	3	6.8	10.4		D	D	E	D	D	D	E	D	D	10.4	1.8	10.5	1.9	2.1	10.4
511	Cavalier King Charles Spaniel	MC	9	9.4	9.9		P	D	D	P	D	D	D	D	D	10.8	1.9	10.7	1.9	1.9	10.8
512	Cavalier King Charles Spaniel	FS	11	12.4	10.8		P	D	D	P	D	D	D	D	D	11.1	2.2	11	2	2.3	11.1
513	Cavalier King Charles Spaniel	FS	6	8	9.6		D	D	D	D	D	D	D	D	E	10.1	2	9.9	1.9	1.9	10
514	Cavalier King Charles Spaniel	M	5	5.4	10.8		E	E	E	E	E	E	E	E	E	11.2	1.7	11.2	1.7	2	11.9
515	Cavalier King Charles Spaniel	MC	2	7.7	10.9		D	D	E	E	D	D	D	E	E	10.5	1.9	10.7	1.8	1.8	10.7
516	Cavalier King Charles Spaniel	MC	8	9.4	10.3		P	D	E	P	D	D	E	E	E	10.1	1.8	10.2	1.9	1.9	10.2
517	Cavalier King Charles Spaniel	MC	6	8	10.2		D	E	E	D	E	E	E	E	E	10.3	1.6	10.4	1.6	1.8	10.7
518	Cavalier King Charles Spaniel	FS	10	7.9	11.1		D	D	E	E	D	D	D	D	D	11.1	1.9	11.3	1.9	1.9	11.4
519	Cavalier King Charles Spaniel	FS	7	6.4	10		D	D	E	D	D	D	E	D	D	9.4	1.4	9.4	1.2	1.3	9.5
520	Cavalier King Charles Spaniel	MC	5	11.9	10.5		D	D	D	D	E	E	D	D	E	10.7	2.2	10.7	2	1.8	10.9
521	Cavalier King Charles Spaniel	FS	7	10	11.5		D	D	E	D	E	E	D	D	D	11.4	1.6	11.4	1.5	1.6	11.4
522	Cavalier King Charles Spaniel	MC	3	6.5	8.8		P	P	P	E	D	E	E	E	D	8.9	1.5	8.8	1.4	1.5	8.8
523	Cavalier King Charles Spaniel	MC	11	14.1	9.8		D	P	D	E	P	D	D	E	E	10.2	1.8	10.2	1.8	1.9	10.2
524	Cavalier King Charles Spaniel	FS	5	9.6	10.3		D	D	E	D	D	D	E	E	E	10.7	1.7	10.9	1.7	1.7	10.3
525	Cavalier King Charles Spaniel	FS	10	11.8	11.2		D	D	D	E	E	E	E	E	E	11.7	1.6	11.7	1.6	1.7	11.6
526	Cavalier King Charles Spaniel	FS	5	11.2	10.5		D	D	D	E	D	D	E	D	D	10.8	1.3	10.8	1.3	1.5	10.6
527	Cavalier King Charles Spaniel	MC	8	9.8	10.7		D	D	D	E	D	D	E	E	D	10.7	1.6	10.8	1.6	1.7	10.7
528	Cavalier King Charles Spaniel	MC	11	7.2	10.5		D	D	E	D	D	D	D	D	D	10.3	1.6	10.3	1.6	1.9	10.5
529	Cavalier King Charles Spaniel	FS	9	7.2	11.8		E	E	E	E	E	E	E	E	E	11.8	2.3	12	2.2	2.1	11.5
530	Cavalier King Charles Spaniel	F	4	7.2	10.7		D	D	D	E	E	E	E	E	E	10.5	1.2	10.5	1	1.9	10.9
531	Cavalier King Charles Spaniel	FS	9	7.7	10.8		P	D	D	P	E	E	D	E	E	11.2	1.6	11.3	1.6	2	10.9
532	Cavalier King Charles Spaniel	F	6	7.9	10.1		D	D	D	D	D	D	D	E	E	10.1	1.7	10.1	1.7	1.6	9.8
533	Cavalier King Charles Spaniel	FS	7	6.9	11		D	D	D	E	D	E	D	E	E	10.9	1.9	11	1.9	2.1	10.9
534	Cavalier King Charles Spaniel	MC	5	7.5	10.7		E	E	E	E	E	E	E	E	E	11.3	1.9	11.2	1.9	2.1	11.4
535	Cavalier King Charles Spaniel	MC	11	7.2	10.1		D	E	E	D	E	E	E	E	E	10.6	1.6	10.4	1.5	1.6	10.2
536	Cavalier King Charles Spaniel	MC	3	6.9	9.7		E	E	E	E	E	E	E	E	E	9.9	1.7	9.9	1.7	1.8	9.8
537	Cavalier King Charles Spaniel	FS	3	6.4	10.1		E	E	E	E	E	E	E	E	E	10.2	1.6	10.2	1.6	1.6	10.2
538	Cavalier King Charles Spaniel	FS	6	6.9	10.3		D	D	E	E	D	D	D	D	D	10.1	1.5	10.2	1.5	1.8	10.4
539	Cavalier King Charles Spaniel	FS	2	7	10.1		D	D	D	D	E	E	E	E	E	10.1	1.6	10.1	1.6	1.6	10.5
540	Cavalier King Charles Spaniel	FS	11	7.8	10.5		D	D	E	E	D	D	D	D	D	10.9	1.8	10.9	1.8	1.5	10.7
541	Cavalier King Charles Spaniel	FS	6	6.2	10.3		D	D	D	D	D	D	D	D	D	10.2	1.6	10.5	1.6	1.6	10.8
542	Cavalier King Charles Spaniel	M	2	7.7	10.8		D	D	D	E	E	E	D	E	E	10.3	2.1	10.5	2	2.2	10.9
543	Cavalier King Charles Spaniel	FS	7	9.9	10.5		D	D	E	D	D	D	D	D	D	10.5	2	10.6	1.9	2	10.7
544	Cavalier King Charles Spaniel	MC	6	7.6	9.8		D	D	E	E	E	E	D	D	D	10.1	1.4	10.1	1.3	1.4	9.8
545	Cavalier King Charles Spaniel	F	5	8.2	10.3		P	D	E	P	D	D	D	E	D	10	1.7	10	1.7	1.9	10.3
546	Cavalier King Charles Spaniel	MC	8	10	10.9		D	D	E	E	D	D	E	D	D	11	1.6	11.1	1.6	1.7	10.9
547	Cavalier King Charles Spaniel	FS	5	7.5	10.5		D	D	E	E	D	D	E	D	D	10.2	1.5	10.3	1.5	1.8	10.3
548	Cavalier King Charles Spaniel	FS	6	10.4	10.3		D	D	D	D	D	D	D	D	D	10.2	2.5	10.4	2.5	2.5	10.2
549	Cavalier King Charles Spaniel	FS	3	9	9.8		E	E	E	E	E	E	E	E	E	10	2.1	10.1	2	2	10.2
550	Cavalier King Charles Spaniel	FS	8	6.9	11.4		D	E	E	E	E	D	E	E	E	12.1	2.6	12.3	2.6	2.6	12
551	Cavalier King Charles Spaniel	MC	11	11.1	11.7		D	D	E	E	D	D	E	E	E	11.5	2.1	11.5	2.1	2.3	11.5
552	Cavalier King Charles Spaniel	MC	7	9.9	10.8		D	D	E	E	D	D	D	D	D	10.3	2.2	10.5	2.1	2	10.8
553	Cavalier King Charles Spaniel	FS	8	6.1	11.1		E	E	E	E	E	E	E	E	E	10.7	2.2	10.8	2.2	2.1	10.7
554	Cavalier King Charles Spaniel	FS	8	7.4	9.9		D	E	E	D	E	E	E	E	E	10	1.7	10	1.7	1.4	10.2
555	Cavalier King Charles Spaniel	FS	10	7.8	10.3		D	P	D	D	P	D	D	D	D	10.3	1.6	10.2	1.5	1.7	10.1
556	Cavalier King Charles Spaniel	MC	11	12	11.5		P	P	D	P	P	D	P	D	D	11.4	2.2	11.3	2.1	2.3	11.3
557	Cavalier King Charles Spaniel	MC	5	10.8	10.4		E	E	E	E	E	E	E	E	E	10	1.8	10	1.8	2	10.4
558	Cavalier King Charles Spaniel	FS	14	6.2	10.8		E	E	E	E	E	E	E	E	E	10.7	1.5	10.8	1.4	1.6	11
559	Cavalier King Charles Spaniel	MC	5	9	10.9		E	E	E	E	E	E	E	E	E	10.8	1.9	11	1.8	1.8	10.9
560	Cavalier King Charles Spaniel	FS	5	7.6	10.8		E	E	E	E	E	E	E	E	E	10.9	1.8	11	1.8	2.1	11.3
561	Cavalier King Charles Spaniel	M	1	8.2	9.6		E	E	E	E	E	E	E	E	E	9.9	1.6	9.7	1.6	1.7	9.6
562	Cavalier King Charles Spaniel	FS	9	8.6	11.4		E	E	E	E	E	E	E	E	E	11.2	2.1	11.3	2	2.1	11.1
563	Cavalier King Charles Spaniel	FS	6	9	11.1		D	D	E	D	E	E	E	D	D	11	1.8	11.2	1.7	1.7	9.9
564	Cavalier King Charles Spaniel	FS	7	10.4	12.3		E	E	E	E	E	E	E	E	E	11.7	2.4	11.7	2.4	2.3	11.7
565	Cavalier King Charles Spaniel	FS	7	9.2	12.3		E	E	E	E	E	E	E	E	E	12.3	2.7	12.5	2.7	2.5	12.3
566	Cavalier King Charles Spaniel	MC	6	10.8	11.2		D	D	E	E	D	D	E	E	D	10.9	1.8	10.9	1.8	2	11.1
567	Cavalier King Charles Spaniel	FS	9	7.6	12.3		E	E	E	E	E	E	E	E	E	12	2.6	12	2.5	2.5	12.2
568	Cavalier King Charles Spaniel	FS	3	7.2	9.7		D	E	E	D	E	E	E	E	E	9.5	1.3	9.5	1.2	1.5	9.7
569	Cavalier King Charles Spaniel	F	11	6.8	10.3		D	D	D	D	D	D	D	D	D	10.2	1.6	10.2	1.5	1.9	10
570	Cavalier King Charles Spaniel	FS	3	5	10.4		D	D	E	D	E	E	D	E	D	10.1	1.5	10.2	1.5	1.7	9.9
571	Cavalier King Charles Spaniel	FS	9	6.8	11.4		D	E	E	D	E	E	E	E	E	11.6	1.8	11.8	1.8	1.8	11.7
572	Cavalier King Charles Spaniel	MC	7	6.8	10.5		E	D	E	E	D	E	E	E	E	10.2	2.2	10.3	2.2	2.1	10
573	Cavalier King Charles Spaniel	F	5	7.6	11		D	E	E	D	E	E	E	E	E	10.9	1.9	11	2	2.2	11
574	Cavalier King Charles Spaniel	M	2	7.4	9.8		D	D	D	E	E	E	E	E	E	9.5	1.6	9.4	1.6	2.1	9.7
575	Cavalier King Charles Spaniel	FS	8	10.2	12.2		D	D	E	E	E	E	E	D	D	11.9	3.2	12	3.1	2.9	12
576	Cavalier King Charles Spaniel	FS	6	9.2	10.5		D	D	E	E	D	D	E	E	E	10.3	1.2	10.3	1.1	1.6	10.2
577	Cavalier King Charles Spaniel	M	4	8.6	10.9		E	E	E	E	E	E	E	E	E	10.8	2	10.9	2	1.9	11.1
578	Cavalier King Charles Spaniel	FS	10	9.4	10.8		P	D	E	P	E	E	E	D	D	10.3	1.9	10.5	1.8	1.9	10.7
579	Cavalier King Charles Spaniel	FS	4	6.6	10.5		E	E	E	E	E	E	E	E	E	10.5	1.7	10.5	1.6	2.1	10.4
580	Cavalier King Charles Spaniel	FS	8	6	10.4		E	E	E	E	E	E	E	E	E	10.4	1.7	10.5	1.7	1.7	10.2
581	Cavalier King Charles Spaniel	MC	1	11.6	10.2		E	E	E	E	E	E	E	E	E	9.8	1.6	9.9	1.6	1.9	10.1
582	Cavalier King Charles Spaniel	FS	2	4.4	9.8		E	E	E	E	E	E	E	E	E	9.5	1.4	9.5	1.4	1.5	9.7
583	Cavalier King Charles Spaniel	MC	9	12.8	11.2		D	E	E	D	E	E	D	E	E	11.9	2.3	12.1	2.2	2.1	11.8
584	Cavalier King Charles Spaniel	FS	4	8.4	10.1		E	E	E	E	E	E	E	E	E	10	2.1	10.1	2	1.9	10
585	Cavalier King Charles Spaniel	FS	5	10.8	10.6		D	D	E	E	D	D	D	E	E	10.9	2.3	10.9	2.2	2	10.6
586	Cavalier King Charles Spaniel	FS	12	8.4	11.3		P	D	E	P	D	D	D	D	D	11.3	2.6	11.5	2.6	2.3	10.2
587	Cavalier King Charles Spaniel	F	5	7.6	11.4		D	D	E	E	D	D	E	E	E	11.4	1.6	11.5	1.5	1.6	11.2
588	Cavalier King Charles Spaniel	MC	11	15.6	11.3		D	D	E	E	D	D	E	E	D	11.2	2.1	11.2	2	1.8	11.2
589	Cavalier King Charles Spaniel	FS	12	11.6	12		D	P	E	E	P	D	D	D	D	11.9	2.7	12	2.7	2.4	11.8
590	Cavalier King Charles Spaniel	FS	7	9.6	11.7		D	D	E	E	E	E	E	E	D	11.6	2.3	11.7	2.3	2.3	11.9
591	Cavalier King Charles Spaniel	MC	3	8.4	10.1		D	D	E	E	E	E	E	E	D	9.8	1.5	9.8	1.5	1.5	10.3
592	Cavalier King Charles Spaniel	FS	4	6.6	10		E	E	E	E	E	E	E	E	E	9.8	1.7	9.8	1.6	1.5	10.1
593	Cavalier King Charles Spaniel	MC	10	9.2	11.6		E	E	E	E	E	E	E	E	E	11.6	2.4	11.6	2.3	2.2	11.5
594	Cavalier King Charles Spaniel	MC	5	9.6	11.8		D	E	E	D	E	E	D	E	E	11.8	2.1	11.7	2	2	11.8
595	Cavalier King Charles Spaniel	FS	1	7.4	10		D	D	D	D	E	E	D	D	D	9.7	1.4	9.7	1.4	2.1	10.9
596	Cavalier King Charles Spaniel	FS	9	8	12.1		D	D	E	E	D	E	E	E	D	12	2.8	12.3	2.7	2.3	11.8
597	Cavalier King Charles Spaniel	MC	8	7.2	11.1		E	E	E	E	E	E	E	E	E	10.8	1.8	10.9	1.8	2	11.2
598	Cavalier King Charles Spaniel	MC	7	9.4	11.1		E	E	E	E	E	E	E	E	E	11.3	2.5	11.3	2.5	2.4	11.1
599	Cavalier King Charles Spaniel	FS	9	10.8	12.5		D	D	E	E	E	E	D	D	D	12.5	2.7	12.9	2.5	2.4	12.7
600	Cavalier King Charles Spaniel	FS	9	4.4	10.6		D	D	E	D	D	D	D	D	D	10.6	1.9	10.8	1.8	1.7	10.5
601	Cavalier King Charles Spaniel	MC	11	10.6	11.5		D	D	D	E	D	D	E	D	D	11.3	2.3	11.4	2.2	1.9	11.7
602	Cavalier King Charles Spaniel	FS	6	9.4	10.8		D	D	E	D	D	D	D	E	E	10.8	2.1	10.9	2	2.2	11
603	Cavalier King Charles Spaniel	MC	10	12.4	10.5		D	D	E	E	D	D	D	E	E	10.5	1.3	10.4	1.1	1.5	10.6
604	Cavalier King Charles Spaniel	FS	12	7.6	11.6		D	D	E	D	D	D	E	D	D	11.7	2.4	11.9	2.3	2.2	11.2
605	Cavalier King Charles Spaniel	MC	12	7.4	10.7		D	D	D	D	D	D	D	D	D	10.6	1.7	10.8	1.7	1.8	10.6
606	Cavalier King Charles Spaniel	F	7	8.6	10.9		E	E	E	E	E	E	E	E	E	10.9	1.7	10.8	1.6	1.5	10.6
607	Cavalier King Charles Spaniel	FS	6	9.2	9.9		D	D	D	E	D	D	D	D	D	10	1.6	10.1	1.5	1.6	10
608	Cavalier King Charles Spaniel	FS	3	7.4	10.5		D	D	E	E	E	E	E	E	D	10.4	1.7	10.6	1.7	1.7	10.2
609	Cavalier King Charles Spaniel	F	3	7	10.3		D	E	E	D	E	E	E	E	E	10.2	1.6	10.1	1.6	1.6	10.3
610	Cavalier King Charles Spaniel	FS	5	9	10.5		E	E	E	E	E	E	E	E	E	10.2	1.7	10.4	1.8	1.9	10.3
611	Cavalier King Charles Spaniel	MC	4	9.4	11.4		D	D	E	E	E	E	D	D	D	11.4	2	11.5	1.9	2	11.3
612	Cavalier King Charles Spaniel	MC	7	13.6	10.6		D	E	E	D	E	E	E	E	E	10.6	2.1	11	2	2	10.5
613	Cavalier King Charles Spaniel	M	5	8.2	10.6		D	D	E	D	D	D	D	D	D	10.5	1.7	10.5	1.7	1.8	10.5
614	Cavalier King Charles Spaniel	FS	9	10.6	10.2		P	D	E	P	D	E	E	E	E	9.9	1.3	9.8	1.2	1.5	10
615	Cavalier King Charles Spaniel	FS	2	5.4	10.6		E	E	E	E	E	E	E	E	E	10.6	2.3	10.6	2.2	2.2	10.3
616	Cavalier King Charles Spaniel	FS	8	9.6	10.5		D	D	D	D	E	E	E	E	E	10.4	2.2	10.6	2	1.8	10.4
617	Cavalier King Charles Spaniel	MC	5	8.2	10.8		D	D	E	E	E	E	E	E	D	10.6	1.8	10.7	1.8	1.9	10.8
618	Cavalier King Charles Spaniel	MC	3	8.8	11		D	E	E	E	E	E	D	E	E	10.7	1.9	10.8	1.9	1.9	11.2
619	Cavalier King Charles Spaniel	FS	5	6.8	11.3		D	D	D	E	D	D	D	D	D	11.2	2.1	11.3	2	2.1	12.1
620	Cavalier King Charles Spaniel	MC	14	12	10.2		P	P	D	P	D	D	P	D	P	10.2	2.2	10.3	2.2	1.7	10.2
621	Cavalier King Charles Spaniel	MC	5	10.2	10.3		P	D	D	P	E	E	E	E	E	10	1.9	10	1.9	1.5	10.2
622	Cavalier King Charles Spaniel	MC	6	9.4	10.8		D	D	D	E	E	E	D	E	E	10.5	1.8	10.8	1.8	1.8	10.4
623	Cavalier King Charles Spaniel	M	4	9.4	11		D	E	E	D	E	E	D	E	E	11	1.8	11.1	1.8	1.9	11.2
624	Cavalier King Charles Spaniel	FS	9	10	10.8		P	D	D	P	D	D	D	D	D	10.4	2	10.4	1.9	2	10.4
625	Cavalier King Charles Spaniel	MC	10	10.8	11.2		D	E	E	D	E	E	E	E	E	11	1.7	11.2	1.8	1.8	10.7
626	Cavalier King Charles Spaniel	FS	9	10	11		E	E	E	E	E	E	E	E	E	11	2.1	11.1	2.1	2	11.4
627	Cavalier King Charles Spaniel	F	6	6.8	11.2		E	E	E	E	E	E	E	E	E	11.1	2.1	11.2	2	1.9	10.9
628	Cavalier King Charles Spaniel	M	7	8.6	10.4		P	P	D	P	P	D	D	E	E	10.6	2.1	10.7	2	1.8	10.4
629	Cavalier King Charles Spaniel	FS	10	7.6	11.5		D	D	E	D	D	D	D	D	D	11.6	1.8	11.8	1.8	2	11.4
630	Cavalier King Charles Spaniel	MC	10	11.4	12		D	D	E	D	D	E	D	D	D	12	2.4	12.2	2.4	2	11.6
631	Cavalier King Charles Spaniel	FS	10	10.8	11.3		D	E	E	D	E	E	E	E	E	11.1	2.2	11.2	2.1	2.1	11
632	Cavalier King Charles Spaniel	FS	7	9.8	11		E	E	E	E	E	E	E	E	E	10.7	1.9	10.8	1.9	1.9	10.7
633	Cavalier King Charles Spaniel	FS	6	8.4	10.9		D	D	E	E	D	D	D	D	D	11.2	2	11.1	1.9	1.9	10.9
634	Cavalier King Charles Spaniel	MC	8	9.4	11.2		E	E	E	E	E	E	E	E	E	11	1.9	11.2	1.9	2	11.3
635	Cavalier King Charles Spaniel	MC	11	11	11.1		P	P	E	P	E	E	D	D	P	10.7	1.7	10.9	1.6	1.3	10.1
636	Cavalier King Charles Spaniel	FS	11	11.6	11.4		D	D	E	E	D	D	E	E	D	11.1	2.1	11.1	2	1.8	11.1
637	Cavalier King Charles Spaniel	MC	6	8.8	12		E	E	E	E	E	E	E	E	E	12.1	2.4	12.2	2.4	2.1	12
638	Cavalier King Charles Spaniel	FS	6	9.4	12.5		E	E	E	E	E	E	E	E	E	12.3	3.4	12.6	3.3	2.9	12.3
639	Boxer	MC	2	29.2	10.3	1.2	P	P	E	E	E	E	E	D	P	10.9	1.4	11.1	1.5	1.4	11.2	D	D	E	D	E	E	E	D	D	10.9	1.6	10.9	1.7	11.018	1.718
640	Vizsla	M	8	24.2	10.1	1.8	D	E	E	D	E	E	E	E	E	9.9	1.7	9.9	1.6	1.7	10	D	D	D	D	E	E	E	E	E	9.3	1.6	9.3	1.5	9.4	1.574
641	Boxer	FS	10	24.1	9.9	1.7	D	D	D	E	E	D	D	D	D	10	1.7	10.1	1.8	1.7	9.8	D	D	D	D	D	D	E	D	D	9.7	1.8	9.7	1.8	9.985	2.05
642	Doberman Pinscher	FS	9	32	9.2	2.3	E	E	E	E	E	E	E	E	E	9	1.6	8.8	1.5	2	8.8	E	E	E	E	E	E	E	E	E	8.3	1.9	8.3	1.8	8.145	1.79
643	Labrador Retriever	FS	12	35	10.9	2.2	D	D	E	E	E	E	D	D	D	10.4	1.9	10.4	1.7	2.1	10.6
644	Golden Retriever	M	10	25.6	11.2	2	E	E	E	E	E	E	E	E	E	10.8	1.7	10.9	1.6	1.7	10.5	E	E	E	E	E	E	E	E	E	10	2.2	10	2.1	10.329	1.987
645	Boxer	FS	6	23.7	10.4	2	D	D	E	D	E	E	E	D	D	10.6	2.2	10.4	2.1	2.1	10.9
646	Boxer	FS	7	24.1	10.7	0.9	P	P	P	D	D	D	E	D	E	11.6	1.8	11.5	1.8	1.3	11.4
647	Golden Retriever	MC	6	31.2	10.8	2.1	E	E	E	E	E	E	E	E	E	10.7	2.3	10.6	2.2	2.1	10.8	E	E	E	E	E	E	E	E	E	10.3	1.8	10.3	1.8	10.778	2.07
648	Labrador Retriever	FS	11	26	11.2	1.7	D	D	E	D	D	E	D	E	E	11.2	2.1	11.2	2	1.8	11.2	E	E	E	E	E	E	E	E	E	10.7	2.1	10.7	2	10.823	2.192
649	German Shepherd	FS	3	41.8	10.7	2.1	D	E	E	D	E	E	D	E	E	10.4	2.1	10.5	2.1	1.9	10.7
650	Labrador Retriever	FS	9	38.6	10.6	2.1	D	D	D	D	D	D	E	D	D	10.2	1.8	10.1	1.9	1.9	10.5
651	Doberman Pinscher	F	7	36	9.7	1.8	D	D	D	E	E	E	E	D	D	9.5	1.8	9.6	1.8	1.8	10.3
652	Labrador Retriever	FS	8	30.2	10.2	1.8	D	D	E	E	D	D	E	E	E	10.1	1.8	10.1	1.8	1.8	10.1	P	D	D	E	D	P	E	E	E	10	2.4	10	2.3	9.726	2.12
653	German Shepherd	FS	9	35.7	10.2	2.1	D	E	E	D	E	E	E	E	E	9.9	2.1	9.9	2	2.2	10.6														10.099	2.437
654	Doberman Pinscher	M	9	35	9.9	1.8	D	D	E	D	D	E	E	E	E	9.7	1.5	9.6	1.5	1.3	9.7	D	D	D	E	E	E	E	E	E	9.3	2	9.3	2	9.268	1.662
655	American Staffordshire Terrier	FS	1	21.4	11.3	2.1	D	D	E	D	D	D	E	E	E	10.9	2.2	10.8	2.2	1.8	10.6	E	D	E	E	D	E	E	E	E	10.5	2.3	10.5	2.4	10.324	2.33
656	Doberman Pinscher	M	5	30.8	11	2.7	E	E	E	E	E	E	E	E	E	10.9	2.3	11.2	2.3	2.5	11.3	D	D	D	E	E	E	E	E	E	10.6	1.9	10.7	1.9	11.048	2.466
657	German Shepherd	FS	7	40.3	10.9	1.8	D	D	D	D	D	D	D	D	D	9.1	1.4	9.1	1.3	1.3	9.2
658	German Shepherd	M	7	44.6	10.3	1.8	E	E	E	E	E	E	E	E	E	10.2	1.8	10.4	1.8	1.8	10.6	E	E	E	E	E	E	E	E	E	10	1.6	10.1	1.2	10.025	1.897
659	Doberman Pinscher	FS	5	33.6	10.4	1.8	D	D	E	E	D	D	E	D	D	10.4	1.5	10.3	1.6	1.6	10.4
660	Labrador Retriever	MC	11	45.2	10.3	2.1	E	E	E	E	E	E	E	E	E	10.1	1.9	10.2	2	1.9	10.5	D	D	E	E	E	E	E	D	D	9.1	1.6	9.1	1.6	9.542	1.86
661	Great Pyrenees	FS	3	38.8	10.7	2.5	P	D	E	P	E	E	D	D	E	10.2	2.3	10.5	2.2	2.3	10.6	E	E	E	E	E	E	E	E	E	9.9	2.3	10	2.2	9.479	1.961
662	Doberman Pinscher	FS	3	30.8	10.3	2.1	E	E	E	E	E	E	E	E	E	10.1	2	10.2	2	2	10.3
663	Doberman Pinscher	MC	8	33.6	10.4	2.6	D	D	E	E	E	E	E	D	D	10.3	2	10.2	2	2.2	10.5	P	P	P	E	E	E	E	D	D	10	2	10.1	2.1	9.855	2.235
664	Doberman Pinscher	FS	7	40.4	10.2	1.8	P	D	E	E	E	E	P	D	D	9.9	1.7	9.9	1.7	2.6	11.5
665	Labrador Retriever	MC	12	33.2	11.1	1.9	P	D	D	D	D	P	D	D	D	10.4	1.7	10.5	1.7	1.9	10.6
666	Neopolitan Mastiff	F	0	23	10.7	2	D	D	D	D	D	D	D	D	D	10.4	1.7	10.6	1.6	1.9	10.8	D	D	D	E	E	E	D	D	E	10.3	2.3	10.4	2.3	9.938	1.822
667	Boxer	FS	7	37.8	9.7	1.6	P	D	E	D	D	D	P	D	D	9.9	1.6	10	1.5	1.7	10.1
668	Border Collie	MC	8	26.2	10.8	2.5	E	E	E	E	E	E	E	E	E	10.3	1.6	10.5	1.7	1.7	10.9	E	E	E	E	E	E	E	E	E	10.2	2	10.4	1.9	10.378	1.971
669	Labrador Retriever	MC	10	50.5	11.5	2.4	D	D	D	E	E	E	E	E	E	11.3	2.2	11.3	2.1	2	11.3	E	E	E	E	E	E	E	E	E	10.9	2.6	11	2.5	10.688	2.508
670	American Staffordshire Terrier	MC	11	27	11.5	2.1	D	D	D	E	D	E	D	E	E	11.4	1.9	11.4	1.8	1.4	11.4
671	Black Mouth Cur	MC	4	22.7	10.5	1.9	D	E	E	D	E	E	E	E	E	10.8	1.9	10.8	1.9	1.9	11	D	D	D	D	E	E	E	E	E	10.6	1.6	10.8	1.6	10.404	1.676
672	Doberman Pinscher	FS	4	40.4	10.3	1.9	D	D	D	E	E	E	E	E	E	10.2	2	10.2	1.9	1.7	10	D	D	D	D	E	E	E	E	E	9.8	2	9.9	2	9.932	1.766
673	Labrador Retriever	FS	2	26	11.5	2	P	P	E	E	P	D	P	E	D	10.9	2	11.1	1.9	2	11	D	D	E	E	E	E	E	E	D	10.9	2.1	11	2	11.106	2.046
674	Boxer	MC	7	27.6	10.7	2	D	D	D	E	E	E	E	D	D	10.7	1.9	10.8	2	1.9	10.9
675	German Shepherd	MC	12	34	10.4	1.9	D	D	E	E	E	E	E	D	D	10	1.4	10.1	1.3	1.8	10.1	D	D	D	D	E	E	E	D	D	9.7	2	9.7	2	9.335	1.954
676	Doberman Pinscher	FS	6	37.4	10.5	2.1	D	D	E	D	D	E	E	D	D	10.3	1.9	10.4	1.7	1.8	10.5	D	D	E	E	E	E	E	D	D	10.3	2.3	10.4	2.1	10.385	2.048
677	Greyhound	MC	10	27.2	11.1	2.1	E	E	E	E	E	E	E	E	E	10.8	2.2	10.9	2.1	2.1	11	D	D	E	E	D	D	E	E	E	10.6	2.6	10.6	2.6	10.079	1.866
678	American Staffordshire Terrier	MC	14	44.8	10.5	2	D	D	E	D	D	D	D	D	D	9.7	1.7	9.8	1.8	2.1	10.2	D	D	E	E	E	E	E	D	D	9	1.9	9	1.9	8.954	1.789
679	Labrador Retriever	FS	10	39.2	10.3	2.1	D	D	D	D	D	D	D	D	D	10	2	10.1	1.9	1.9	10.1	D	P	E	D	P	D	E	D	D	9.6	1.7	9.7	1.8	9.652	1.632
680	Bull Mastiff	M	3	71.3	10.6	2.7	D	P	D	D	P	D	D	D	D	10.4	2	10.5	2	2.1	10.4
681	Chinese Sharpei	M	5	21.8	10		P	P	E	E	P	P	D	D	D	9.9		10.1		2.1	10.3
682	American Staffordshire Terrier	MC	2	21.4	11.2	1.6	D	P	E	E	P	D	E	E	E	10.5	1.5	10.7	1.5	1.8	11
683	Boxer	M	5	32.9	11	1.9	D	D	E	D	E	E	D	D	D	10.9	1.7	11.1	1.9	1.9	11.4	D	D	D	D	E	E	E	D	D	10.8	1.9	10.4	1.8	10.872	1.961
684	Doberman Pinscher	FS	6	23.7	9.7	1.8	E	E	E	E	E	E	E	E	E	9.7	1.6	9.7	1.6	1.6	9.8	D	D	E	D	E	E	E	D	D	9.3	1.8	9.4	1.8	9.738	1.859
685	Mixed Breed	M	10	60.5	10.6		P	P	D	D	P	P	E	D	D	10	1.7	10	1.7	1.8	10.4	P	P	E	E	D	D	E	D	P	9.7	1.8	9.7	1.7	9.499	2.33
686	Golden Retriever	FS	9	34.2	9.1	1.1	D	D	D	D	D	E	E	D	D	9.3	1.9	9.3	1.9	2	9.6
687	American Staffordshire Terrier	MC	14	34.8	10.5	1.6	P	P	E	P	P	D	E	D	D	10.1	1.5	10.4	1.5	1.5	10.1
688	Mastiff	FS	6	31	9.3	1.8	P	P	E	D	E	E	P	D	P	10	2.1	10	1.9	1.8	9.8
689	Bearded Collie	M	5	22.5	10.1	1.9	P	D	D	P	D	E	E	D	D	10.5	2.2	10.5	2.2	1.8	10.7
690	Boxer	FS	2	20.7	10.5	1.9	D	D	E	D	D	E	E	D	D	10.9	1.7	11	1.7	2.3	11.2	D	D	E	E	E	E	E	D	E	10.4	2	10.6	2	10.527	2.045
691	American Staffordshire Terrier	FS	5	23.8	11.4	2.1	D	D	D	E	D	E	E	E	D	11.6	2.1	11.7	2.1	2.1	11.5	D	D	D	D	E	E	E	E	E	11.2	2.2	11.2	2.2	11.423	1.976
692	Doberman Pinscher	MC	7	35	10.1	2.1	D	D	E	E	D	D	E	D	D	10.1	2.2	10.2	2.1	2	10.4	P	P	D	E	E	E	E	E	P	9.5	2	9.6	2	9.431	1.826
693	Doberman Pinscher	F	8	35.5	9.6	1.6	D	D	D	D	D	D	D	D	D	9.6	1.5	9.6	1.5	1.3	9	D	D	E	D	D	D	E	D	D	9.4	1.5	9.3	1.3	9.393	1.368
694	Golden Retriever	MC	2	24.7	10.6	1.9	D	D	E	D	D	E	D	E	E	10.1	1.9	10.3	1.9	1.8	10.1
695	Boxer	FS	6	24.2	8.6	1.7	D	D	E	E	E	E	D	D	D	10.2	1.6	10.1	1.7	1.8	10.3	D	D	D	D	D	D	E	D	D	10.4	2.4	10.5	2.4	10.436	2.089
696	Golden Retriever	MC	9	48.4	10.3	1.5	D	D	D	E	D	D	D	D	D	10.4	2.2	10.6	2.1	2.1	10.5
697	German Shepherd	FS	7	33.2	11.5	2.2	E	E	E	E	E	E	E	E	E	11.3	2.3	11.4	2.3	2.1	11.5
698	Boxer	MC	8	36.2	11.5	2	D	D	E	D	D	E	E	E	E	11.5	2	11.8	2.1	2	11.7	D	D	D	E	E	E	E	E	E	11.1	2.2	11.1	2.4	11.342	1.703
699	Mixed Breed	FS	1	21.2	10.6	2.2	D	E	E	E	E	E	D	E	E	10.1	2	10.2	2	1.9	10.3
700	Boxer	FS	8	36.4	11.3	1.5	D	E	E	D	E	E	E	E	E	11.3	2	11.6	2	1.7	12.4
701	Great Dane	MC	6	73.6	10.2	1.9	D	D	E	E	D	E	D	D	D	10	1.6	10.1	1.6	1.6	10.2
702	German Shepherd	F	6	39.6	10.2	2.1	D	D	E	E	E	E	E	E	D	9.8	2.2	9.9	2.1	1.9	10.3
703	Boxer	MC	2	30.5	10.3	1.3	D	D	D	D	D	D	E	E	E	10.9	2	10.9	1.9	1.6	10.9	D	D	E	D	E	E	E	D	D	11	2.2	11	2.2	11.038	1.85
704	Mixed Breed	MC	10	25.1	9.6	1.5	P	D	D	P	D	E	D	D	D	9.2	1.6	9.3	1.6	1.5	10.1	D	D	D	D	E	E	E	D	D	10.2	2.1	10.1	2.1	11.041	2.413
705	Doberman Pinscher	FS	4	43.3	10.5	2.1	P	P	E	E	P	P	E	D	D	10.9	2	10.9	2	1.8	10.7
706	Doberman Pinscher	MC	7	35.9	10.7	2	E	E	E	E	E	E	E	E	E	10.8	2.2	11	2.2	2	10.8	D	D	E	E	E	E	E	D	E	10	2.1	10	2	10.105	1.724
707	Doberman Pinscher	MC	5	40.2	10.4	2	D	E	E	D	E	E	E	E	E	9.8	1.8	9.8	1.9	1.8	10.2	D	D	D	D	E	E	E	D	D	9.5	1.8	9.6	1.8	9.833	1.839
708	Giant Schnauzer	F	5	28.6	9.7	1.9	P	P	P	D	E	E	E	E	E	9.2	1.7	9.3	1.8	2	9.2	E	E	E	E	E	E	E	E	E	8.8	1.7	8.8	1.7	8.959	1.692
709	Labrador Retriever	M	12	35.5	11.3	1.8	P	D	E	P	D	D	D	D	D	10.9	1.9	11	2	1.7	11.3
710	Boxer	FS	8	24.1	10.1	2	D	D	E	D	D	D	D	D	D	10.7	2	10.9	2	1.8	10.6	D	D	D	D	E	E	E	D	D	10.3	2.5	10.5	2.5	10.442	2.259
711	Doberman Pinscher	MC	11	35	11.1	2.2	D	D	E	E	E	E	E	D	D	10.8	2.2	11	2.2	2.2	11.1	D	D	E	E	E	E	E	D	D	10.5	1.9	10.6	1.9	10.944	1.986
712	Doberman Pinscher	M	5	38	9.8	1.9	D	D	E	D	D	D	E	E	E	9.6	1.8	9.6	1.8	1.7	9.5	P	P	P	D	P	D	E	E	E	9	1.7	9.1	1.7	9.294	2.069
713	Boxer	FS	7	23.6	9.8	1.3	D	D	D	D	E	E	E	E	E	10.1	1.5	10.2	1.5	1.7	10.1	E	E	E	E	E	E	E	E	E	9.8	2.1	9.9	2.1	9.795	2.181
714	Boxer	MC	3	37.5	9.5	1.7	D	D	D	E	E	E	E	D	D	10.3	1.4	10.3	1.3	1.3	10.1	D	D	E	E	D	D	E	D	D	10.1	1.7	10.1	1.7	10.156	1.525
715	Airedale Terrier	MC	6	24.9	12.1	2.4	E	E	E	E	E	E	E	E	E	11.5	2.2	11.8	2.1	2.2	11.9	E	E	E	E	E	E	E	E	E	11	2.4	11	2.3	11.455	1.958
716	Golden Retriever	MC	6	39.4	10.4	2.1	E	E	E	E	E	E	E	E	E	10	1.7	10.1	1.7	1.7	10.2
717	Labrador Retriever	FS	10	27	10.3	2.1	P	P	P	D	E	E	E	E	E	10.1	2.4	10.3	2.5	2.5	10.8	P	P	P	E	D	D	E	E	E	9.8	2.2	10	2.2	9.992	1.885
718	Golden Retriever	FS	11	33	9.6	1.8	D	D	E	E	D	D	D	D	D	9.6	1.7	9.5	1.8	1.9	10.1	D	D	D	E	D	D	D	D	D	9.3	2.2	9.2	2.2	9.318	2.049
719	Doberman Pinscher	FS	5	29.6	9.8	1.9	D	D	D	E	D	D	D	E	E	9.7	1.7	9.7	1.7	1.8	9.8	P	D	E	P	E	E	D	D	D	9.3	1.7	9.1	1.7	9.871	1.745
720	German Shepherd	MC	5	43	9.7	2	E	E	E	E	E	E	E	E	E	9.3	1.9	9.4	1.9	1.8	9	E	E	E	E	E	E	E	E	E	8.9	2.1	8.9	2.1	8.67	1.871
721	Greyhound	FS	11	28.5	11.8	2.2	P	D	E	P	D	E	E	E	E	11.3	2	11.6	2	1.9	11.4	D	D	D	D	D	D	E	E	E	10.6	3.1	10.7	3.1	10.548	2.274
722	Mixed Breed	MC	12	36.6	11.1	1.9	D	D	E	D	D	E	E	E	D	10.6	1.8	10.8	1.8	1.6	10.9	D	D	D	D	E	E	E	E	D	10.4	2.3	10.3	2.2	10.348	2.159
723	Labrador Retriever	FS	13	34.5	10.6	1.7	P	D	E	P	D	D	D	D	E	10.5	2	10.6	1.8	1.8	10.3	D	D	D	D	D	D	D	D	D	9.6	2.6	9.7	2.6	9.429	2.272
724	German Shepherd	MC	10	48.1	9.3	1.9	D	D	E	D	D	D	E	E	E	9.8	1.7	9.8	1.8	1.8	9.8
725	Labrador Retriever	FS	9	37.6	10.8	2.4	E	D	E	E	D	E	E	E	E	10.5	1.8	10.5	1.9	2.2	10.5	D	D	D	E	E	E	E	E	E	10.8	2.2	10.8	2.1	10.415	1.732
726	Mastiff	MC	8	86.7	10.9	2.1	P	D	E	D	D	D	P	D	D	10.4	1.4	10.6	1.4	1.8	11.2
727	Boxer	MC	6	39.6	10.2	2	D	D	E	E	E	E	D	E	D	10.9	1.7	11.1	1.8	1.9	11.3
728	Boxer	M	11	37	10.2	2	E	E	E	E	E	E	E	E	E	11.5	2.4	11.8	2.4	2.6	11.6	D	D	E	D	D	D	E	D	D	10.3	2.2	10.5	2.2	11.167	2.213
729	Boxer	MC	2	25.6	11.4	2.5	E	D	E	E	D	E	E	E	E	11.6	2.4	11.7	2.3	2.2	11.6	E	E	E	E	E	E	E	E	E	11.2	2.3	11.1	2.3	10.559	2.115
730	Chow Chow	MC	9	44.8	10	2.2	D	D	E	D	D	D	D	D	D	10.1	2.4	10.2	2.3	2.2	10.5	D	D	D	D	E	E	D	D	E	9.9	2.1	10	2.1	9.854	1.929
731	American Staffordshire Terrier	FS	10	32.2	11.1	1.9	P	P	E	E	P	P	P	E	D	10.6	1.6	10.9	1.7	1.9	11.2	P	P	P	P	E	E	P	E	E	10.6	1.8	10.6	1.9	10.88	1.418
732	German Shepherd	MC	10	49	10.8	1.8	E	E	E	E	E	E	E	E	E	9.8	1.6	9.8	1.6	1.6	9.7	P	D	D	P	E	E	E	E	E	9.2	2.2	9.2	2.2	9.082	1.863
733	Basset Hound	FS	11	28	9.5	1.9	D	D	D	D	D	E	E	E	E	9.1	1.6	9.1	1.7	1.8	9.2
734	Mixed Breed	MC	10	30	10.6	1.9	P	D	D	P	D	D	E	D	D	10.2	2.2	10.5	2.1	1.7	10.7	P	P	P	E	E	E	E	D	D	10	2.1	10.2	2.1	10.213	2.284
735	Labrador Retriever	F	10	25	9.2	1.9	D	D	D	E	E	E	E	D	E	9.1	1.7	9.1	1.7	1.7	9.4	D	D	D	E	E	E	E	E	E	8.6	1.7	8.6	1.6	8.706	1.616
736	American Staffordshire Terrier	FS	9	37.5	11.2	3	D	D	E	D	D	D	D	D	D	11.3	1.6	11.4	1.6	1.9	10.9	D	D	D	D	D	D	E	D	D	10.4	2.3	10.5	2.3	11.161	2.388
737	Chow Chow	MC	10	30.1	10.9		D	P	E	E	P	D	D	D	E	10.9	2	11.1	2	2	10.9
738	Collie	FS	11	25.1	9.4	2.3	D	D	D	D	E	E	E	E	E	9.3	2.2	9.3	2	2.2	9.5
739	Mixed Breed	M	10	38.9	9.3		P	D	D	P	D	D	D	D	D	9.9	1.7	9.9	1.6	2	10.3
740	Bulldog	FS	6	30	11.8	2.1	P	P	D	P	D	D	D	D	P	11.4	2.6	11.4	2.4	2.2	11
741	German Shepherd	FS	9	28.3	10.2	2	D	D	D	D	D	D	E	E	E	9.7	1.4	9.7	1.4	1.8	9.5	D	D	D	E	D	E	E	E	D	9.7	2.5	9.7	2.5	9.507	2.152
742	Golden Retriever	FS	12	31	9.8	1.5	P	P	P	D	D	D	D	D	D	9.8	2.1	10	2.2	1.9	10.7	P	P	P	D	D	D	E	D	E	9.9	2.3	9.9	2.3	10.623	2.146
743	Boxer	FS	12	33	11.6	1.2	P	P	E	P	D	D	D	D	P	11.8	1.4	11.9	1.4	1.6	12.4	D	D	E	D	D	D	E	D	D	11.4	1.6	11.4	1.7	12.061	1.614
744	Labrador Retriever	M	11	47	10	1.6	D	D	D	E	D	D	D	D	E	9.8	1.4	9.8	1.4	1.4	10.4	D	D	D	D	E	E	E	E	E	9.5	2.4	9.5	2.3	9.506	2.294
745	Boxer	FS	5	24.6	10.2	2	E	E	E	E	E	E	E	E	E	10.4	2	10.3	2.1	1.8	10.7
746	American Staffordshire Terrier	M	5	34.6	11.2	2.2	E	D	E	E	D	E	E	E	E	10.7	2.2	10.9	2	1.9	10.8	P	P	P	E	E	E	E	E	E	10.5	2.3	10.6	2.3	10.583	2.107
747	Doberman Pinscher	FS	10	34.8	10.4	2.1	D	D	D	E	D	E	E	D	D	10.6	2.1	10.7	2.1	2.2	10.2	D	D	E	D	E	E	E	D	D	9.6	1.6	9.6	1.6	9.347	1.519
748	German Shorthaired Pointer	M	4	29.4	12.7	2.1	E	E	E	E	E	E	E	E	E	12.3	2.3	12.6	2.3	2.1	12.7	E	E	E	E	E	E	E	E	E	12.3	2.6	12.5	2.7	12.685	2.558
749	Boxer	MC	9	47	10.6	1.6	P	P	D	E	D	D	E	E	P	11.1	1.9	11.3	1.9	1.5	11.1	D	D	D	E	D	E	E	E	D	10.3	2.9	10.4	2.9	10.639	2.095
750	Doberman Pinscher	FS	11	28.8	10	2.3	D	D	D	E	D	D	E	D	D	9.7	2.2	9.8	2.1	2.1	9.8	P	P	P	E	E	E	E	D	D	9.6	2.4	9.5	2.3	9.379	2.056
751	Labrador Retriever	FS	10	31.6	11.7	2.4	P	D	E	P	E	E	E	E	D	10.8	2.2	10.9	2.2	2.1	11
752	Mixed Breed	MC	5	27	11.5	2	D	D	E	E	E	E	D	D	D	11	2.3	11.2	2.3	2.3	11.3	P	P	E	D	E	E	E	D	P	11	2.7	11.2	2.5	10.396	2.15
753	Bernese Mountain Dog	MC	7	47.6	10	2	E	E	E	E	E	E	E	E	E	10.4	2.4	10.5	2.4	2.2	10.4	E	E	E	E	E	E	E	E	E	9.2	2.1	9.1	2.1	9.007	1.898
754	Labrador Retriever	FS	10	34	11	2.4	E	E	E	E	E	E	E	E	E	10.9	2.5	11	2.5	2.2	10.5	E	E	E	E	E	E	E	E	E	10	2.6	10	2.6	10.245	2.43
755	Mastiff	FS	8	83.4	10.5	1.8	D	P	D	D	P	D	D	D	E	10.2	1.7	10.5	1.7	1.8	10.5
756	Labrador Retriever	MC	13	40	11	1.9	P	P	E	P	P	P	P	D	D	10.3	1.8	10.4	1.8	2	10.7	D	D	E	D	D	D	D	D	D	10.1	1.8	10.1	1.8	10.832	2.059
757	Labrador Retriever	FS	9	30.6	10.7	2.1	P	E	E	P	E	E	E	E	E	10.5	2.1	10.6	2	1.9	11
758	Bernese Mountain Dog	FS	5	42	9.6	2	D	D	D	E	D	E	E	E	E	9.9	2.1	9.9	2.1	1.9	9.8	D	E	E	D	E	E	D	E	E	10.2	2.3	10.3	2.2	10.701	1.953
759	Labrador Retriever	FS	10	29.8	10.2	2.4	D	D	D	E	E	E	E	E	E	10.2	2.4	10.2	2.3	2.1	10.3	D	E	E	D	E	E	E	E	E	9.5	2.2	9.4	2.2	9.445	2.139
760	Rhodesian Ridgeback	MC	2	31	10.3	2.1	D	D	D	E	E	E	E	E	E	10	2	10	2	2.1	9.9	E	E	E	E	E	E	E	E	E	9.5	2.1	9.3	2	9.233	1.909
761	Doberman Pinscher	F	9	33.8	9.4		D	D	D	E	E	E	E	E	E	9.8	2.2	10	2.2	1.9	9.9
762	Doberman Pinscher	MC	10	35.6	10.2	2.2	D	D	D	E	E	E	E	D	D	10	2.1	10.3	2.1	1.9	10.2
763	Doberman Pinscher	M	7	39.1	10.2	1.2	D	D	D	E	E	E	E	D	E	10.1	1.7	10.1	1.8	1.6	10.4
764	Boxer	FS	10	27.6	11.9	2.9	D	D	E	E	D	E	D	E	E	11.7	1.7	11.9	1.7	1.2	12	P	D	E	P	E	E	E	D	D	11.4	1.8	11.6	1.9	11.218	1.694
765	English Setter	FS	4	23.9	11.2	2.5	P	D	E	P	D	D	E	D	D	11	2.2	11.2	2.1	1.9	11.3	D	D	E	E	E	E	E	D	D	10.5	2.2	10.5	2.3	10.766	2.38
766	Labrador Retriever	M	9	53.4	10.5	2.1	P	P	D	D	P	P	D	D	E	10.4	2	10.4	2	1.9	9.8	D	D	D	E	E	E	D	D	E	10.2	2.9	10.1	2.9	10.155	2.718
767	Labrador Retriever	FS	10	30.2	9.7	2	D	D	E	E	E	E	D	D	D	9.5	2.1	9.7	1.9	2	9.7	P	D	D	P	D	D	D	D	E	9.7	2.5	9.7	2.5	9.532	1.822
768	Doberman Pinscher	M	1	33.9	10	1.9	P	E	E	P	E	E	E	E	E	10	1.8	10	1.8	1.6	9.9
769	Doberman Pinscher	MC	11	32.8	9.8	1.5	D	D	E	E	E	E	E	D	E	9.5	1.6	9.7	1.6	1.6	9.3	D	E	E	E	E	E	D	E	E	9.4	1.6	9.4	1.7	9.057	1.815
770	Boxer	FS	6	25.9	10.4	1.8	P	D	D	P	D	D	D	D	D	11.4	1.8	11.5	1.9	1.9	11.8	D	D	E	E	E	E	E	D	D	11.6	2.2	11.7	2.3	11.713	2.258
771	Great Pyrenees	FS	10	29.2	11.2	1.8	D	D	E	D	D	D	D	E	E	10.8	2	10.7	2	1.9	10.8	D	E	E	D	E	E	E	E	E	10.7	2.4	10.8	2.3	10.86	2.118
772	Labrador Retriever	MC	11	44.7	11	2.2	D	D	D	E	E	E	E	E	E	10.8	2.3	10.9	2.3	2.3	10.8	P	P	D	D	P	P	D	D	E	10.1	2.3	10.2	2.3	10.156	1.784
773	Rhodesian Ridgeback	M	12	31.1	10.6	2.2	D	D	D	E	E	E	E	E	E	10.3	2.2	10.4	2.2	1.9	10.1	P	P	P	E	E	E	E	E	E	10.5	2.5	10.5	2.5	10.185	2.01
774	Labrador Retriever	MC	11	35	11.7	2.5	D	D	D	D	E	E	E	D	E	11.7	2.5	11.9	2.4	2.4	11.9
775	Mastiff	M	10	73	10.2	2.1	D	D	E	E	D	E	E	D	D	10.2	2.2	10.4	2.3	2.5	11.1	D	D	E	E	E	E	E	D	D	10.1	2	10.1	2	10.285	2.012
776	Irish Wolfhound	M	4	73	9.4	2.4	P	P	P	E	E	E	E	P	E	9.6	2.4	9.6	2.3	1.9	10	P	P	D	E	E	E	E	P	E	8.8	2.2	8.8	2.1	8.798	1.598
777	Irish Wolfhound	MC	8	75	9.7	2.5	P	P	E	D	E	E	E	P	D	9.7	2.3	9.6	2.3	2.2	9.7														10.248	1.92
778	Border Collie	MC	11	28.2	9.4	2	D	P	E	D	P	E	E	E	E	10.1	2.1	10.3	2.1	2.2	9.9	P	P	P	P	D	D	E	E	E	9.9	2.2	10	2.1	9.787	1.87
779	Akita	FS	11	28.6	10.6	2.6	E	E	E	E	E	E	E	E	E	10.5	2.6	10.4	2.6	2.6	10.6
780	American Staffordshire Terrier	FS	11	29.1	10.7	1.9	P	P	P	D	D	D	D	E	E	10.5	1.4	10.5	1.5	1.6	10.7	D	D	D	D	E	E	E	E	E	10.7	2.3	10.7	2.3	10.43	1.834
781	Labrador Retriever	FS	12	25.2	12.5	2.8	E	E	E	E	E	E	E	E	E	12.3	2.8	12.6	2.8	2.5	12.3	D	D	E	E	D	D	E	E	E	12.3	2.8	12.4	2.8	12.251	2.743
782	Doberman Pinscher	MC	7	43.6	10.6	1.9	P	P	E	D	P	P	E	E	D	10.6	1.9	10.6	2	1.9	10.5
783	Doberman Pinscher	MC	8	37.6	9.6	1.9	D	D	E	D	D	D	D	D	D	9.5	1.7	9.6	1.7	1.7	9.7	P	P	P	D	E	E	D	E	E	9.4	1.7	9.4	1.9	9.13	1.516
784	Golden Retriever	MC	8	39	11.4	2.8	E	E	E	E	E	E	E	E	E	11.4	2.4	11.5	2.4	2.7	11.7	D	D	D	E	E	E	E	E	E	10.8	2.8	10.9	2.9	11.02	2.596
785	Golden Retriever	FS	9	34	11	2.2	E	E	E	E	E	E	E	E	E	10.8	2.3	10.9	2.2	1.8	10.6	P	P	p	E	E	E	E	E	E	10.7	2.6	10.9	2.6	10.539	1.982
786	Dalmatian	FS	15	23.5	10.7	2.5	E	E	E	E	E	E	E	E	E	10.8	2.4	10.8	2.3	1.9	10.4	P	P	P	E	E	E	E	E	E	10.2	2.2	10.4	2.2	10.249	2.592
787	Labrador Retriever	FS	12	20.2	11.5	2.8	E	E	E	E	E	E	E	E	E	11.2	2.6	11.3	2.5	2.4	10.9
788	English Setter	FS	12	23	13	2.5	D	D	D	E	E	E	E	E	E	12.9	2.7	13.6	2.7	2.8	13.5	P	P	D	E	E	E	E	D	P	12.9	3	13.5	2.8	13.255	2.572
789	Border Collie	MC	8	23	11.1	2.2	E	E	E	E	E	E	E	E	E	11.6	2.8	11.9	2.8	2.3	11.1
790	Vizsla	MC	7	24	11.4	2.6	E	E	E	E	E	E	E	E	E	11.1	2.3	11.4	2.4	2.2	10.9	D	E	E	D	E	E	E	E	E	10.6	2.1	10.8	2.1	10.617	2.099
791	Labrador Retriever	M	14	50	11.8	2.4	P	P	D	E	P	P	D	D	P	11.9	2.1	12.2	2	2.2	11.8	P	P	D	E	E	E	D	D	P	11.4	2.6	11.7	2.6	11.399	2.25
792	Doberman Pinscher	MC	11	52	10.7	2.1	D	D	D	D	D	D	E	D	D	10.9	2	10.9	2	2	10.9
793	Golden Retriever	MC	10	60	13.5		D	D	D	D	E	E	D	D	D	12.9	3.4	13.2	3.3	3.1	13.1
794	Border Collie	FS	11	20.2	10.5	2.5	E	E	E	E	E	E	E	E	E	10.8	2.4	10.9	2.4	2.3	10.5
795	Golden Retriever	M	8	26.6	11.1	2.8	D	D	D	D	D	E	E	E	E	11.1	2.4	11.1	2.3	2.3	10.8	D	D	D	D	E	E	E	E	E	10.7	2.4	10.8	2.4	10.741	2.5
796	Vizsla	MC	11	29.2	11.5	2.5	D	E	E	D	E	E	E	E	E	11.1	2.4	11.4	2.4	2.1	10.9	D	D	D	D	E	E	E	E	E	11	2	11.1	2	11.371	2.03
797	Boxer	FS	9	27	10.7	1.3	P	P	D	D	P	P	D	D	D	10.3	1.3	10.4	1.3	1.6	10.6	P	D	D	P	E	E	E	D	D	11.3	2.3	11.3	2.4	11.454	1.745
798	Australian Shepherd	FS	11	22	12.3	2.4	D	D	D	E	E	E	D	E	E	11.8	2.5	12	2.5	2.3	12	D	D	D	E	E	E	E	E	D	11.6	2.7	11.7	2.7	11.912	2.605
799	German Shorthaired Pointer	FS	12	35.2	12	2.5	P	D	D	P	D	E	E	E	E	11.8	2.3	12	2.3	2.5	12.2
800	Chesapeake Bay Retriever	M	10	34.6	11	2.6	D	P	E	D	P	D	E	E	E	11.4	2.4	11.2	2.3	2	10.6	D	D	D	D	D	D	D	E	E	10.5	2	10.6	2	10.378	1.945
801	Doberman Pinscher	MC	9	41.4	9.9	2.1	E	E	E	E	E	E	E	E	E	10	2	10.1	2	2	10.1	P	E	E	P	E	E	E	E	E	9.4	2.1	9.3	2	9.404	1.975
802	Doberman Pinscher	MC	12	25	13.1	3	D	E	E	E	E	E	D	E	E	13	3	13.3	3	2.9	13
803	Mixed Breed	MC	11	33.4	13.3	3.4	D	E	E	E	E	E	D	E	E	13.3	3.5	13.7	3.5	3.1	13.7
804	Great Dane	MC	5	71.1	10.7	2.6	P	P	E	E	D	E	D	P	D	10.6	2.4	10.5	2.3	2.4	11.6
805	Mixed Breed	FS	11	24	11.8	2.9	E	E	E	E	E	E	E	E	E	11.7	2.8	11.9	2.8	2.9	11.9	P	P	P	D	D	D	E	E	E	10.4	2.9	10.4	2.9	10.718	2.75
806	Airedale Terrier	M	3	29.6	12.2	2.8	E	E	E	E	E	E	E	E	E	12.1	2.9	12.2	2.8	2.4	12.1
807	Mastiff	MC	5	90	11.7	3.1	D	D	E	E	E	E	E	D	D	11.9	2.9	12.3	2.8	2.7	12.1	P	P	P	P	E	E	E	D	D	11.9	2.6	12.1	2.7	11.265	2.414
808	German Shorthaired Pointer	MC	10	31	13.8	3.2	P	P	D	D	P	P	P	D	P	13.7	3	14.3	2.9	2.7	13.2
809	Great Pyrenees	FS	10	55	11	2.1	P	P	D	D	P	P	P	D	D	10.5	2.1	10.7	2.1	2	10.3
810	Great Pyrenees	FS	8	34	10.6	2.5	E	E	E	E	E	E	E	E	E	10.2	2.4	10.5	2.4	2.2	10.2
811	Australian Cattle Dog	FS	13	21.1	10.9	2.6	D	D	D	D	E	E	D	D	D	10.7	2.4	10.9	2.4	2.3	10.6	D	D	D	D	D	D	D	D	D	9.5	3	9.5	2.9	10.027	2.389
812	Dalmatian	MC	12	22.2	12.2	2.6	P	P	D	D	P	P	P	D	D	12.5	2.6	12.7	2.6	3	12.9
813	Golden Retriever	MC	13	22.1	13		P	P	D	D	P	P	D	E	E	12.8	3.2	13	3.1	2.5	12.4	P	D	D	P	E	E	E	E	E	12.2	2.8	12.6	2.8	12.095	3.092
814	Dalmatian	FS	11	22.5	12.5	3.1	D	D	D	D	D	D	D	D	D	12.3	3.1	12.6	3	2.5	12.5	P	P	P	D	E	D	D	D	D	12	3.1	12.2	3	12.701	3.007
815	Airedale Terrier	MC	6	24.6	13.2	3.1	D	D	E	E	D	D	D	D	D	12.8	3	13	2.9	2.8	12.1
816	Labrador Retriever	M	10	27	11.9	2.8	E	E	E	E	E	E	E	E	E	11.8	2.7	12	2.7	2.6	11.9
817	Boxer	MC	9	27.5	12.5	2.6	P	P	P	D	E	E	E	E	E	12.5	2.6	12.7	2.5	2.9	13.1
818	Border Collie	M	9	20.8	13	2.9	D	D	D	D	E	E	E	E	E	13.1	2.9	13.3	2.8	2.9	13.2
819	Labrador Retriever	FS	16	21	13.5	3.8	D	D	D	D	D	D	D	D	E	13.5	3.5	13.8	5	3.4	13.5
820	Labrador Retriever	FS	12	37.7	11.9	2.1	D	D	E	E	D	D	D	D	D	11.6	2.1	11.7	2	2.3	11.7	E	E	E	E	E	E	E	E	E	11.4	2.6	11.6	2.5	11.246	2.48
821	Brittany Spaniel	MC	6	24.3	9.7	1.2	P	P	P	D	D	D	E	E	E	10	1.3	10.2	1.4	2	10.6
822	Golden Retriever	M	11	22.8	9.2	1.9	D	D	E	D	E	E	E	E	D	9	1.6	9.1	1.4	1.8	8.9	D	D	E	D	E	E	E	E	D	8.8	2.3	8.8	2.2	8.568	2.236
823	Australian Shepherd	FS	7	24.8	10.5	2.1	E	E	E	E	E	E	E	E	E	10.5	2	10.6	2	1.9	10.3	D	D	D	E	E	E	E	E	E	10.1	2.3	10.3	2.2	10.102	2.357
824	Bulldog	MC	5	39	11.4	2.1	D	E	E	E	E	E	D	E	E	11.3	2.1	11.5	2	1.3	10.9	D	D	E	D	D	D	D	D	D	10.8	2	10.8	1.8	10.662	1.749
825	American Staffordshire Terrier	M	11	29.4	10.7	2.1	E	E	E	E	E	E	E	E	E	10.4	2.2	10.4	2.2	2	10.3	E	E	E	E	E	E	E	E	E	9.9	2.1	10.1	2.1	10.146	2.006
826	Labrador Retriever	FS	11	31.2	10.3	2.1	D	D	E	E	D	D	D	D	D	9.8	1.8	9.6	1.7	1.7	10	P	P	P	P	D	D	D	D	D	10.4		10.5	0	10.844	2.726
827	Border Collie	M	10	20.2	10.3	2.6	E	E	E	E	E	E	E	E	E	10.8	2.4	10.9	2.3	2.4	10.5	P	P	P	E	E	E	E	E	E	10.2	2.7	10.3	2.7	10.278	2.219
828	Black Mouth Cur	F	4	23.8	12	1.9	D	D	D	D	E	E	E	E	E	11.7	2	11.9	2	2	11.9	P	D	D	P	D	D	E	D	D	11.3	2.1	11.3	2	11.252	2.093
829	Catahoula Hog Dog	MC	12	32	10.4	2	D	P	D	D	P	E	D	D	E	10.3	1.6	10.4	1.6	1.6	10.1	D	D	D	E	E	E	E	D	D	9.9	2.1	9.9	2	9.712	2.028
830	Bull Mastiff	M	9	51.4	10.6	2.2	D	D	E	E	D	D	E	E	E	10.8	2.2	10.8	2.2	2	10.4	P	D	D	P	E	E	E	E	E	10.1	2.1	10.2	2.1	9.783	1.847
831	English Springer Spaniel	MC	11	20.3	8.9	1.9	P	D	E	P	E	E	E	E	D	8.8	1.7	8.7	1.7	1.7	8.8	D	D	D	E	E	E	E	E	E	8.5	2.1	8.5	2.1	8.492	2.084
832	Portuguese Water Dog	MC	6	22.6	11.1	2.1	D	D	E	D	D	D	D	E	E	11.2	2.3	11.2	2.2	2.1	11.3	P	P	P	D	E	E	E	E	E	10.5	2.6	10.7	2.6	10.982	2.957
833	Basset Hound	FS	11	24.3	10.9	2	P	E	E	P	E	E	E	E	E	10.1	1.8	10.2	1.8	1.9	10	D	D	E	D	D	D	D	E	E	9.5	1.8	9.4	1.8	9.685	2.224
834	Airedale Terrier	FS	8	20	11.2	2.5	P	E	E	P	E	E	D	E	E	10.8	2.4	10.7	2.4	2.3	11	P	P	P	E	E	E	E	D	D	10.8	2.7	10.8	2.7	10.828	2.225
835	Labrador Retriever	MC	11	34.9	10.1	1.5	D	D	E	E	D	D	D	E	E	10	1.6	9.9	1.6	1.7	10	D	D	D	E	E	E	D	E	E	9.9	1.8	9.9	1.8	10.188	2.232
836	Australian Shepherd	MC	8	21.2	10.9	2.1	E	E	E	E	E	E	E	E	E	10.7	2.2	10.7	2.2	2.1	10.9	E	E	E	E	E	E	E	E	E	10.1	2	10.1	2	10.229	1.959
837	Labrador Retriever	F	8	24	11	2.1	D	E	E	D	E	E	E	E	E	10.6	2	10.8	1.9	2	10.7	P	P	P	D	D	D	E	E	D	10.8	2.7	10.9	2.8	10.506	2.1
838	Doberman Pinscher	MC	7	31.8	9.5	1.8	D	P	E	D	P	D	E	D	E	9.2	1.6	9.3	1.7	1.4	9.1	P	D	E	P	D	D	P	D	E	9	2.1	9.1	2.1	9.201	1.802
839	English Springer Spaniel	FS	11	22.8	10.4	2.3	D	D	D	E	D	E	E	E	E	10.6	2	10.7	2	1.7	10.3	P	D	D	P	E	E	E	E	E	10.9	2.4	11	2.4	10.892	2.239
840	Labrador Retriever	MC	11	43.4	11.5	2.1	E	E	E	E	E	E	E	E	E	11	2.3	11.1	2.2	2.1	11.3
841	Labrador Retriever	FS	11	39.4	10.5	1.8	P	P	P	E	E	E	E	E	E	10.4	2.3	10.5	2.3	1.9	10.5
842	Labrador Retriever	FS	8	29.4	10.3	2.1	E	E	E	E	E	E	E	E	E	10.2	2.2	10.4	2.2	1.9	10	D	D	D	D	E	E	E	D	D	9.4	2.7	9.3	2.7	9.653	1.903
843	Great Dane	FS	6	54	10.4	2	P	P	E	E	E	E	E	P	E	10.1	1.9	10.2	1.9	1.9	10.1	D	D	D	E	E	E	E	E	E	9.9	1.9	10	1.9	10.01	2.084
844	Labrador Retriever	MC	13	44.2	10	1.5	D	D	D	D	D	D	D	D	D	10.3	1.8	10.2	1.8	1.8	10.5	P	P	P	D	D	D	D	D	D	10.1	2.4	10.2	2.3	10.163	2.022
845	Labrador Retriever	M	11	49.4	11	2.2	D	D	E	E	D	D	D	D	D	10.5	2.2	10.6	2.1	2.1	11.1
846	Labrador Retriever	F	5	33	10.6		P	P	D	E	P	P	D	E	E	10.4	2	10.7	1.9	2	10.7	D	D	D	E	D	E	D	E	E	10.4	2.3	10.6	2.2	10.468	2.002
847	Labrador Retriever	MC	6	31.1	10.5		D	D	E	D	D	E	E	E	E	10	1.5	10.3	1.5	1.4	10.3
848	German Shepherd	M	13	43.5	11.2	2.9	P	D	D	P	D	E	E	E	E	10.9	2.5	10.6	2.5	2.5	11.1	P	P	P	D	D	D	E	E	E	10.2	2.4	10.2	2.4	9.788	2.012
849	Labrador Retriever	FS	15	28.9	9.9	2.3	D	D	D	D	E	E	E	E	E	9.7	2.4	9.7	2.4	2.2	9.9	P	P	P	E	E	E	E	E	E	9.8	2.4	10	2.4	9.705	2.165
850	Rottweiler	MC	7	32.8	10.6	2.1	E	E	E	E	E	E	E	E	E	10.4	2.2	10.6	2.2	2.1	10.1	P	P	P	P	E	E	E	E	E	10.1	2.2	10.4	2.2	9.395	2.127
851	Doberman Pinscher	M	8	36	9.5	1.4	D	D	D	E	E	E	E	E	E	9.6	1.6	9.8	1.6	2	10	D	D	D	E	E	E	E	E	E	9.3	1.5	9.5	1.6	9.652	1.939
852	American Staffordshire Terrier	FS	5	24	11.2	2.1	D	D	E	D	D	E	E	E	D	10.6	2.2	10.8	2.1	1.9	10.6	E	E	E	E	E	E	E	E	E	9.9	2.2	10	2.1	10.124	2.094
853	Basset Hound	MC	12	23	10.3	1.6	P	P	P	D	E	E	D	D	E	10.1	2.1	10.3	2	1.4	10.1	D	D	E	D	E	E	D	D	D	9.3	1.8	9.2	1.8	8.933	1.816
854	Belgian Malinois	MC	13	34.6	10	1.5	E	E	E	E	E	E	E	E	E	10	2.1	10	2	2	10.1	D	D	D	E	E	E	E	E	E	9.9	1.8	9.8	1.8	9.661	1.714
855	American Staffordshire Terrier	MC	10	35.4	12.3	2.1	D	D	E	D	D	E	D	E	E	11.8	2.3	12	2.2	2	12.3	D	D	D	E	D	D	D	E	D	11.3	2.6	11.5	2.5	10.621	1.932
856	Dalmatian	MC	6	30.4	9.7	2	P	P	P	E	D	D	E	E	E	9.7	2	9.7	2	2	9.8
857	Labrador Retriever	M	8	39.8	12	2.5	P	D	E	P	D	E	E	E	E	11.8	2.3	12	2.2	2.6	12.3
858	Mixed Breed	MC	4	54.8	10.3	2.4	D	D	D	E	E	E	E	E	E	10.5	2.3	10.6	2.2	2.1	10.2
859	Mixed Breed	MC	15	32.8	10.9	1.9	D	D	E	D	D	E	D	D	D	10.7	1.7	10.7	1.7	1.8	10.6	P	P	P	P	D	D	E	D	D	10.5	2.2	10.4	2.1	9.611	2.254
860	Labrador Retriever	FS	6	36.8	10.5	1.8	D	D	D	E	E	E	E	E	E	10.2	1.7	10.3	1.7	1.5	10.5	D	D	D	E	E	E	E	E	D	11	2.2	10.9	2.1	10.956	2.164
861	Boxer	MC	8	23.5	11.1	1.6	D	D	E	E	E	E	E	E	D	11	1.5	11.1	1.5	1.6	11.3	D	D	D	D	D	E	E	D	D	10.6	2.1	10.7	2.1	11.431	2.003
862	Doberman Pinscher	FS	4	25.8	10.1	2.5	D	D	E	D	D	E	E	E	E	10	2	10.1	1.9	1.9	10.3	D	D	E	D	E	E	E	E	D	9.2	1.8	9.2	1.8	9.59	1.766
863	Labrador Retriever	MC	6	38.9	11	2	P	P	D	E	P	D	P	E	E	10.7	2	10.9	2	1.9	10.5	D	D	D	D	D	D	E	E	E	10.5	2.5	10.7	2.5	10.4	2.658
864	Great Dane	M	8	62.4	10	1.9	P	P	D	D	E	E	E	P	E	10.1	2.3	10.2	2.2	2	10	P	P	D	D	E	E	E	P	D	9.9	2	9.9	2	10.105	2.16
865	Golden Retriever	MC	10	32.4	10.8	2.2	D	D	E	E	D	D	D	E	E	10.4	2.1	10.6	2	2.2	10.3	E	E	E	E	E	E	E	E	E	10.1	2	10.1	1.9	10.245	1.907
866	Doberman Pinscher	FS	12	33.2	9.4	1.5	P	D	E	D	D	D	P	E	E	9.8	2.7	9.7	1.8	1.4	9.8	D	D	D	D	D	D	D	E	E	10	2.2	10.1	2.2	9.72	1.524
867	American Staffordshire Terrier	MC	12	27	10.9	1.9	D	D	D	D	D	E	E	E	D	10.2	1.7	10.3	1.7	1.5	10.7
868	German Shorthaired Pointer	FS	8	20.1	11.1	2.4	D	D	D	D	D	D	E	E	D	10.9	2.4	10.9	2.3	2.2	10.8
869	Basset Hound	M	10	21.7	9.2	1.9	E	E	E	E	E	E	E	E	E	9.4	1.6	9.3	1.5	1.6	9.1	P	P	P	P	P	P	E	E	E	9.2	2.4	9.3	2.3	8.757	1.632
870	American Staffordshire Terrier	MC	14	22	11.1	2.1	P	P	E	D	P	P	D	D	D	11	2.2	11.1	2.3	2	10.6	D	D	E	D	E	E	D	D	D	10.3	2	10.2	2	10.127	2.207
871	Australian Cattle Dog	FS	10	22.7	11	1.8	D	D	D	D	D	E	E	D	E	10	1.8	10.1	1.8	1.7	10.1	P	D	D	P	E	E	E	E	E	10.1	1.7	10	1.8	9.887	1.829
872	Great Dane	FS	11	56	10.1	1.9	P	P	E	E	P	P	D	D	D	9.6	1.9	9.6	1.9	2.1	10.1
873	Rottweiler	MC	10	44.6	11	1.9	E	E	E	E	E	E	E	E	E	10.9	1.9	11	1.8	2.2	11.3	D	D	D	E	E	E	E	D	E	10.3	2.3	10.5	2.2	10.626	2.41
874	American Staffordshire Terrier	MC	13	27.9	10.3	1.8	D	D	E	D	E	E	E	E	D	9.8	2.2	9.8	2.2	1.7	10.2	D	D	D	D	E	E	E	D	D	10.4	2.3	10.4	2.2	10.449	2.31
875	German Shorthaired Pointer	F	13	25.7	9.7	2	D	D	D	D	E	E	E	E	E	9.7	2.1	9.8	2.1	1.8	9.6	D	D	D	D	D	D	E	E	E	9.2	1.8	9.2	1.9	9.486	1.725
876	Labrador Retriever	M	14	32.5	12.2		D	P	D	D	P	D	E	D	D	12	1.9	12.4	1.86	2.1	12.1
877	Australian Shepherd	FS	12	27	11	1.6	P	P	E	D	P	E	P	D	D	10.5	1.5	10.7	1.6	1.9	10.9	P	P	P	D	P	D	P	D	D	9.1	1.6	9.1	1.6	9.672	1.745
878	Golden Retriever	MC	9	41.1	11.1	2.1	E	E	E	E	E	E	E	E	E	11	2.3	11.1	2.3	2.1	10.8	D	D	E	D	D	E	D	E	E	10.1	1.9	10.1	1.9	9.963	1.875
879	Great Pyrenees	FS	9	42.6	9.2	1.5	D	D	D	D	D	D	E	D	E	9.9	2.2	9.8	2.1	1.7	10
880	Labrador Retriever	MC	9	36.6	11.5	2.4	D	D	D	D	E	E	E	E	E	11.7	2.6	11.8	2.5	2.5	11.5	D	D	D	D	D	D	E	D	D	11	2.3	11	2.2	11.158	2.537
881	American Staffordshire Terrier	M	10	32	11	1.8	P	P	D	P	P	D	P	D	D	10.4	1.7	10.6	1.7	1.9	10.5	P	D	D	P	D	D	D	D	D	9.5	1.6	9.7	1.5	9.38	1.452
882	Mixed Breed	FS	10	20	11.2	2.1	P	P	D	D	P	P	D	D	E	11.2	2.1	11.4	2.1	2.1	11.5	D	D	D	D	E	E	D	E	E	10.7	2	10.7	2	11.245	1.864
883	Airedale Terrier	MC	12	28.8	11.1	2.1	P	P	E	P	P	P	D	E	E	10.8	2	11	1.9	1.9	11	P	P	P	D	E	E	E	E	E	10.9	2.1	10.8	2	10.649	2.027
884	Weimaraner	FS	10	31.6	9.8	2.1	P	P	D	D	P	P	E	D	D	9.8	2	9.9	2	1.9	9.7	P	P	E	E	P	P	E	E	E	9.5		9.4		9.779	1.922
885	Doberman Pinscher	FS	8	34.6	9.9	1.7	D	D	E	E	D	E	E	D	E	10.2	1.8	10.2	1.9	1.8	10.3	D	D	E	E	E	E	E	D	D	10.1	2.2	10.1	2.2	10.024	1.583
886	Boxer	MC	5	31.7	10.6	2.1	D	D	D	E	E	E	E	E	E	11.1	2.3	11.2	2.2	2	11.7
887	Labrador Retriever	MC	13	26.2	10.8	2.4	P	D	E	P	D	D	E	E	E	10.4	2.4	10.5	2.4	2.1	10.5
888	Collie	FS	3	22.2	10.6	2.2	D	E	E	D	E	E	E	E	E	10.3	2.3	10.6	2.3	1.9	10.2
889	Labrador Retriever	MC	7	29	11.2	2.1	P	P	P	E	D	E	E	D	D	10.9	2.3	11.2	2.3	1.6	11.4	D	D	D	D	E	E	E	D	D	10.8	2	10.9	2	11.131	2.1
890	Irish Wolfhound	FS	13	24.3	9.5	1.9	D	D	D	D	E	E	D	E	E	9.2	1.7	9.2	1.7	1.8	9.3	P	P	P	D	E	E	D	E	E	9	2	9.1	2	8.709	1.633
891	Vizsla	MC	12	25.2	10.3	2.3	D	D	D	D	E	E	E	E	E	10.1	2.4	10.3	2.4	2.4	10.3
892	Great Dane	MC	8	75	9.2	1.8	P	P	D	E	E	E	E	P	D	9.5	2	9.4	2	2	9.6	P	P	D	E	E	E	E	P	D	9.2	2.1	9.2	2.1	9.677	1.775
893	Labrador Retriever	FS	11	24.6	9.7	2.2	D	E	E	E	E	E	D	E	E	9.8	2.2	10	2.1	1.8	9.8	P		P	D	D	P	E	E	E	9.2		9.4	0	9.81	1.923
894	German Shorthaired Pointer	FS	9	23.5	10.7	1.8	P	P	P	D	E	E	E	E	P	10.4	2	10.5	2	1.9	10.8	D	D	D	D	E	E	E	E	E	10	2.3	10	2.2	10.112	2.04
895	Australian Shepherd	MC	11	33.6	10.9	2.3	D	E	E	D	E	E	E	E	E	10.1	2.4	10.3	2.3	2.3	10.4	D	D	D	D	E	E	E	D	D	10.3	2.7	10.3	2.8	10.137	2.721
896	Labrador Retriever	FS	15	30	11	2.4	P	P	E	D	E	E	D	D	P	10.9	2.4	11.1	2.2	2.3	12.1	P	D	D	P	D	D	D	D	D	10.7	2.5	10.7	2.4	11.628	2.166
897	Siberian Husky	FS	14	25	10.1	2.1	D	E	E	D	E	E	E	E	E	10	2.2	10	2.1	2.1	10.1
898	Labrador Retriever	MC	14	26.2	10.9	2.6	E	E	E	E	E	E	E	E	E	10.6	2.5	10.9	2.5	2.4	11	D	P	D	E	P	D	E	E	E	10.8	2.9	11.1	2.9	10.856	2.415
899	Dalmatian	M	9	31.2	10.2	1.9	D	E	E	D	E	E	E	E	E	10.4	2.1	10.5	2.1	1.9	10.2	E	E	E	E	E	E	E	E	E	10.1	2.2	10.3	2.2	10.226	2.067
900	Labrador Retriever	MC	10	20.2	11.1	2.5	P	D	D	P	E	E	E	E	E	11.2	2.6	11.2	2.5	2.4	11.1	D	E	E	D	E	E	E	E	E	10.7	2.4	10.7	2.3	10.894	2.2
901	Basset Hound	FS	13	27	10.2	2	P	D	E	P	D	D	D	D	D	10.3	1.7	10.3	1.7	1.9	9.4	P	D	E	P	E	E	E	D	E	10.3	2.3	10.3	2.3	9.876	1.935
902	Labrador Retriever	M	6	27.5	11.5	2	E	D	E	E	D	E	E	E	E	11.6	2	11.6	2	1.5	11.4	D	D	D	E	E	E	E	E	E	10.9	2.4	10.9	2.2	11.137	2.37
903	Basset Hound	MC	6	24	9.7	1.9	D	D	E	D	D	E	E	D	D	9.7	2.1	9.7	2.1	1.8	9.5
904	Labrador Retriever	FS	12	29.9	11.8	2.2	P	D	E	P	E	E	D	D	E	11.2	2.2	11.2	2.2	2.1	11.5	D	D	D	E	E	E	E	E	E	10.9	2.4	11	2.5	10.915	2.047
905	Airedale Terrier	MC	12	35	11	2	D	D	D	E	E	E	E	E	E	10.5	2.1	10.6	2.1	1.8	11.1	D	D	E	E	E	E	E	E	D	10.4	2.6	10.5	2.6	10.293	2.529
906	Boxer	M	7	35.9	10.5	1.9	D	D	D	E	D	E	E	E	D	10.8	1.8	10.8	1.8	1.6	10.9	D	D	D	E	E	E	E	E	E	10.6	2	10.7	2	10.842	1.999
907	Basset Hound	MC	11	24.7	10	2	P	D	E	D	D	D	P	D	D	9.1	1.9	9	1.9	2.1	9.3
908	American Staffordshire Terrier	M	2	30.1	11.4	2.1	D	D	E	D	D	D	D	D	D	12	2.2	12.3	2.2	2.2	12.1
909	Labrador Retriever	FS	8	35.1	11	2.4	D	D	D	E	E	D	D	D	D	11.1	2.3	11.2	2.3	2.2	10.8
910	Great Pyrenees	MC	11	51.4	9	2	P	P	D	D	D	D	D	P	D	8.8	1.9	8.8	1.9	1.8	8.7	D	D	D	D	D	D	D	D	D	8.9	2.3	8.9	2.3	8.856	2.436
911	Bernese Mountain Dog	MC	10	36	9.1	1.9	D	D	E	D	D	D	D	D	D	9.6	1.6	9.4	1.6	1.6	9.8
912	Catahoula Hog Dog	FS	8	40	10.3	2	D	D	E	D	D	D	E	E	E	9.8	1.9	9.8	1.9	1.9	10.5	P	P	P	D	D	D	E	E	E	9.6	2.5	9.5	2.6	9.559	2.396
913	Labrador Retriever	MC	16	28.2	9.9	1.3	D	D	D	E	E	E	D	E	D	9.9	1.4	9.9	1.5	1.5	10.1	P	D	D	D	D	D	P	E	D	9.6	2.2	9.7	2.1	9.456	2.307
914	Mixed Breed	FS	11	25	10.9	2.4	E	E	E	E	E	E	E	E	E	10.6	2.4	10.9	2.3	2.3	11.1	P	P	P	E	E	E	D	E	E	10.3	2.5	10.5	2.4	10.955	2.354
915	Australian Shepherd	MC	8	35	10.4	2.1	P	D	D	P	D	D	D	D	D	10.4	2.7	10.5	1.8	1.8	10.6
916	Mixed Breed	MC	11	20	11.2	2.7	E	E	E	E	E	E	E	E	E	10.9	2.5	11	2.5	2.5	11.2
917	Siberian Husky	FS	10	40.7	11.1	1.9	P	D	E	P	D	D	D	D	D	10.5	1.8	10.6	1.8	1.7	11.1	D	D	D	D	D	D	D	D	D	10.6	2.3	10.6	2.3	11.232	1.975
918	Mixed Breed	MC	14	25.2	10.5	2.1	D	D	E	D	D	D	E	E	E	10.4	2.1	10.6	2	1.8	10.8	D	E	E	D	E	E	E	E	E	10.5	2.4	10.5	2.3	10.556	2.295
919	Labrador Retriever	MC	11	44.1	11.3	2.3	P	P	D	D	P	D	P	D	D	11.4	2.3	11.4	2.2	2.4	11.8
920	Boxer	MC	11	29.8	12	2.9	D	D	D	E	E	E	E	E	D	12.7	2.7	12.9	2.7	2.2	12.3	P	D	D	P	E	E	D	D	D	12.2	2.5	12.3	2.4	12.18	2.363
921	Labrador Retriever	FS	12	34.8	10.8		P	P	D	D	P	P	D	D	D	10.6	1.8	10.6	1.8	2.3	10.7	P	D	E	P	D	D	D	D	E	10.4	2.1	10.5	2.1	10.214	1.746
922	Labrador Retriever	FS	12	26.5	10.3	2.1	D	D	D	E	D	D	D	D	D	10.1	2.2	10.2	2.1	1.9	10.1	P	P	D	P	P	D	D	D	D	9.8	1.9	9.7	1.8	9.826	1.799
923	Greyhound	FS	11	23	10.9	2.2	E	E	E	E	E	E	E	E	E	10.9	2.3	11.1	2.2	2.3	10.7
924	Boxer	MC	10	36.2	11.1	2.5	D	D	E	E	D	D	D	E	E	10.8	2.1	10.8	2.1	2.5	11	D	D	E	D	E	E	E	E	D	10.6	2.1	10.8	2.1	10.928	2.092
925	Boxer	MC	10	28	11.5	2.2	D	D	D	E	E	E	E	E	D	11.2	2	11.4	2.1	1.8	11.9	D	D	E	E	E	E	E	E	D	11.1	1.7	11.2	1.8	11.192	1.732
926	Labrador Retriever	MC	11	35.2	10.2	2.3	D	D	D	E	D	E	E	D	D	10.1	2.1	10.3	2.1	2.3	10.2
927	Standard Poodle	MC	13	29.4	11.3	2.3	E	E	E	E	E	E	E	E	E	11.3	2.5	11.2	2.4	2.1	11.3	P	P	P	E	E	E	E	E	D	10.3	2.9	10.5	2.9	10.205	2.23
928	Vizsla	FS	13	20	10	1.8	P	P	P	D	P	D	D	D	D	10	1.5	10	1.5	1.7	9.8
929	Mixed Breed	M	14	21.6	10.8	2.1	D	D	E	E	D	E	D	E	E	10.6	2.1	10.9	2.1	2	10.6	D	E	E	E	E	E	D	E	E	10.2	2.4	10.2	2.4	10.166	2.36
930	Rhodesian Ridgeback	MC	12	46.3	11.4	1.7	D	D	D	D	D	E	D	E	E	11	1.6	11	1.7	1.7	11.6	D	D	D	D	D	D	D	D	D	10.4	1.7	10.5	1.8	10.657	1.853
931	Labrador Retriever	MC	3	32.6	11.5	2.1	E	E	E	E	E	E	E	E	E	11.7	2.1	11.8	2.1	2	11.4
932	Boxer	MC	7	33	13	2.3	D	D	E	D	E	E	E	D	D	13.2	2.8	13.5	2.8	3.3	14
933	Boxer	FS	11	35	11.8	2.9	D	P	D	D	P	D	E	D	D	12.1	2	12.5	1.9	1.9	12.5
934	Labrador Retriever	FS	12	38.4	11.9		P	P	D	D	P	P	E	E	D	11.8	2.9	12	2.8	2.1	11.6	P	P	P	D	E	E	E	E	D	11	2.3	11	2.3	11.02	2.581
935	Weimaraner	MC	6	36	11.5	2.2	E	D	E	E	D	E	E	E	E	11.6	2.2	11.8	2.2	2.1	11.7	P	P	P	E	E	E	E	E	E	11.3	2.4	11.3	2.3	11.25	2.025
936	Boxer	MC	5	34	11.5	2.1	P	P	P	D	D	E	E	D	D	11.9	2.3	12	2.2	1.9	12.6	D	D	D	D	D	D	D	D	D	11.6	1.8	11.6	1.8	11.852	1.949
937	Basset Hound	M	10	29.6	10.5	2.1	E	E	E	E	E	E	E	E	E	10.5	2.4	10.6	2.4	3.2	10.1	D	D	D	D	E	E	E	E	E	10	2.6	9.9	2.6	9.517	2.418
938	Boxer	MC	11	34.2	12	1.8	P	P	P	P	D	E	E	D	D	12.1	2.3	12.5	2.3	1.8	12.1	P	P	P	D	E	E	E	D	D	11.9	2.4	11.9	2.4	11.712	2.788
939	Labrador Retriever	M	4	28	10.2	1.5	P	P	D	E	P	P	D	E	E	10.2	1.6	10.2	1.6	1.8	10.1	P	P	D	P	P	E	E	E	E	10.3	1.6	10.4	1.6	10.195	1.787
940	Boxer	FS	5	28.5	9.8	2	D	D	D	D	D	D	D	E	E	11.1	2.1	11.3	2.1	1.7	11.5
941	Doberman Pinscher	MC	11	41.3	12	2.3	P	P	P	D	E	E	D	D	E	11.3	2.2	11.4	2.1	4	12.9	D	D	D	D	E	E	D	D	D	11.1	2.4	11	2.4	11.245	2.206
942	Doberman Pinscher	M	6	39.5	12.1	2.4	E	E	E	E	E	E	E	E	E	12	2.4	12.2	2.4	2.2	12.1
943	Doberman Pinscher	F	7	34.6	10	2.1	E	E	E	E	E	E	E	E	E	10.7	2.3	10.7	2.2	2.1	10.5
944	Doberman Pinscher	MC	7	44.2	10.7	1.9	P	P	D	D	P	P	P	D	D	10.7	2	10.6	2	2.2	10.8	P	P	P	P	P	P	D	D	D	10.4	1.6	10.3	1.5	10.196	1.507
945	American Staffordshire Terrier	MC	3	30	12.2	2.3	E	D	E	E	D	E	E	E	E	12.2	2.3	12.5	2.4	2.6	12.5	D	D	D	E	E	E	E	E	E	11.9	2.5	12	2.5	12.138	2.448
946	Mixed Breed	MC	17	30.6	10.9	2.1	P	D	E	P	D	D	E	E	E	10.7	2.1	10.8	2	1.9	10.7
947	Doberman Pinscher	M	11	36.9	10.4	2	D	D	E	D	D	D	D	D	D	10.5	1.6	10.6	1.8	1.9	10.3
948	Doberman Pinscher	M	7	44.4	10.3	2.3	D	D	D	D	D	D	D	D	E	10.4	2.1	10.4	2.1	2.2	10.3	P	P	D	D	P	P	D	E	E	9.5		9.5	0	9.499	2.29
949	Boxer	M	7	30.4	10.7	1.6	D	P	D	D	P	D	E	E	E	11.3	1.9	11.4	1.9	1.7	11.3	D	E	E	D	E	E	E	E	E	11.2	1.9	11.2	2	11.083	1.985
950	Doberman Pinscher	FS	12	32.4	10.4	1.9	D	D	E	D	E	E	E	E	D	10.6	1.8	10.7	1.8	1.6	10.3
951	Doberman Pinscher	FS	6	47.6	11.1	2.5	D	P	D	E	P	E	E	E	E	11	2.1	11.2	2.1	1.5	10.9
952	Labrador Retriever	MC	9	40	12	2.3	D	D	D	E	E	E	E	E	E	11.8	2.4	11.9	2.4	2.3	12
953	Boxer	MC	2	29	13	2.7	P	P	D	P	E	E	D	D	P	13.1	2.9	13.3	2.7	2.5	13.4
954	Doberman Pinscher	FS	10	32.9	11	2.2	P	P	E	P	D	D	D	D	P	10.8	2.1	10.8	2.1	2	10.9
955	Doberman Pinscher	M	7	40	10.1	1.8	D	E	E	D	E	E	E	E	E	10.4	1.7	10.4	1.8	1.4	10.3
956	Labrador Retriever	FS	11	42	12.2	2.5	D	D	E	D	D	D	E	E	D	12.2	2.4	12.4	2.4	2.6	11.9	P	P	P	D	P	E	E	E	D	11.8	3.2	12	3.3	11.396	2.861
957	German Shorthaired Pointer	MC	7	26.2	11.6	2.1	D	D	D	D	D	E	D	E	E	11	1.7	11.3	1.7	2	11.3	D	D	D	E	E	E	E	E	E	11.3	2	11.3	1.9	11.463	1.995
958	Doberman Pinscher	MC	13	41.1	10.2	2.3	D	P	E	E	P	D	D	E	E	10.2	2.2	10.3	2.1	1.4	9.9	D	D	D	D	E	E	D	E	E	9.4	1.9	9.4	1.9	9.451	1.684
959	Mixed Breed	MC	12	30.2	11.1	1.9	D	P	E	D	P	D	D	D	D	11.2	1.7	11.2	1.7	1.8	12	D	D	E	E	E	E	D	D	D	10.6	2.4	10.5	2.3	10.612	2.276
960	Doberman Pinscher	FS	8	33.3	11.4	2.6	D	D	D	E	E	E	E	E	E	11.1	2.4	11.3	2.5	1.8	11.1
961	Labrador Retriever	FS	11	37.2	12.9	2.5	D	D	E	D	D	E	E	E	E	11.9	2.3	12.3	2.5	2.3	12
962	Mastiff	MC	10	53.9	11.1	2.2	P	P	D	P	E	E	E	P	D	10.3	2.4	10.3	2.4	2.1	11.2	P	P	P	E	D	E	E	P	D	10.4	2.6	10.6	2.5	9.618	1.582
963	Rhodesian Ridgeback	MC	7	51.4	11.5	2.3	D	D	E	D	D	D	E	E	E	11.5	2.4	11.5	2.3	2.5	11.5	D	E	E	D	E	E	E	E	E	10.9	2.2	11	2.1	10.988	1.773
964	Doberman Pinscher	MC	10	43.8	11.5	2.4	P	D	E	P	D	D	D	D	D	11.2	2.4	11.3	2.4	2.2	11
965	Labrador Retriever	MC	11	48.8	12.6	2.9	D	D	E	E	D	E	D	E	E	12.2	2.7	12.4	2.7	2.6	12.1	D	D	D	E	E	E	E	E	E	11.8	2.9	11.9	2.9	11.816	3.002
966	Boxer	M	3	39.3	12	2.5	D	D	D	E	D	E	E	E	E	12.7	2.3	13.1	2.3	2.2	13
967	Doberman Pinscher	FS	10	33	11.7	2.4	D	D	E	E	D	D	D	E	D	11.6	2.2	11.7	2.2	2.2	11.4
968	Doberman Pinscher	FS	11	31	11	2.6	D	D	D	D	D	D	E	D	D	10.7	2	10.8	2	1.6	10.7
969	Basset Hound	MC	4	26.2	12.6	3.1	P	P	P	D	E	E	E	E	E	12.6	2.9	12.6	2.9	2.3	12.7
970	Doberman Pinscher	MC	7	30.5	10.1	2.2	D	P	E	E	P	E	D	D	D	10.3	2.3	10.3	2.4	1.7	10.3
971	Mixed Breed	FS	9	35.6	11.1	2.5	D	E	E	D	E	E	E	E	E	10.7	2.6	10.7	2.7	2.5	10.6
972	Mixed Breed	MC	9	31	11.1	2.3	D	D	E	E	D	D	E	E	E	11.4	2.3	11.4	2.1	2.3	11	D	D	D	D	E	E	E	E	E	11.1	2.7	11.3	2.7	10.981	2.454
973	Great Dane	MC	9	49.2	10.2	1.9	P	P	E	P	P	D	E	E	E	10.3	2	10.3	2	1.8	10.4
974	Labrador Retriever	FS	10	28.3	10.9	1.4	P	P	E	E	P	P	E	E	E	10.9	1.8	11	1.8	1.8	10.7	P	D	D	P	D	D	D	D	D	10	2.7	10	2.7	10.136	2.418
975	Doberman Pinscher	MC	10	40.2	10.7	2.5	E	D	E	E	D	E	E	E	E	10.7	2.3	10.7	2.2	2.3	10.5	D	D	D	E	E	E	E	E	E	10.5	2.1	10.4	2.1	10.696	2.176
976	Doberman Pinscher	M	6	28	10.6	2	D	D	E	E	E	E	E	E	D	10.8	2	11	2	1.5	11.2	D	D	D	E	E	E	E	E	E	10.1	1.6	10.2	1.6	10.475	1.448
977	Great Dane	MC	5	67	10.2	1.6	P	P	D	P	E	E	E	P	E	10.2	2.1	10.2	2	1.4	10.6	P	P	E	E	D	D	E	P	E	9.9	1.8	10.1	1.8	11.368	2.085
978	Great Pyrenees	MC	7	31.2	10.2	2.2	D	D	D	D	E	E	E	E	E	9.9	2.2	9.9	2.1	2.2	10.3	D	D	D	E	E	E	E	E	E	9.5	2.5	9.4	2.5	9.377	2.082
979	Labrador Retriever	M	14	40	11.6	1.9	D	D	D	D	D	D	E	D	E	11.1	2.2	11.4	2.2	1.8	11.5	D	D	D	D	E	E	E	E	E	11.4	2.9	11.5	2.9	11.754	2.923
980	Boxer	FS	9	26.2	11.4	2.3	D	D	E	E	D	D	E	E	E	11.2	2.2	11.5	2.2	2	11.3	D	D	D	E	E	E	E	E	E	10.9	2.1	10.8	1.8	10.777	2.278
981	Collie	MC	13	27	9.7	2.2	D	D	E	D	E	E	D	D	D	10	2	10	1.9	2	10.2	D	D	D	D	E	E	E	E	D	9.6	2	9.5	1.9	9.117	1.824
982	Greyhound	FS	9	22.5	9.9	2.5	P	P	P	D	E	E	E	E	E	10.6	2.8	10.6	2.9	2.4	10.3	D	D	D	E	E	E	E	E	E	10.3	2.4	10.4	2.4	10.407	2.541
983	Labrador Retriever	F	10	27.4	11.4	1.9	D	D	D	D	D	D	E	E	D	11	1.9	11	1.9	1.8	10.8	D	D	D	E	E	E	E	E	D	10.6	2.9	10.7	2.8	10.775	2.676
984	Doberman Pinscher	M	10	32.5	12.3	2.8	E	E	E	E	E	E	E	E	E	12.2	2.6	12.3	2.7	2.1	11.8	D	D	D	E	E	E	E	E	E	12.3	2.7	12.5	2.8	12.136	2.538
985	Boxer	MC	9	34.5	12.9	3	D	D	E	D	D	D	D	D	D	12.8	3.3	13	3.3	2.4	13.2	D	D	D	D	D	E	E	D	D	13	3.2	13.1	3.2	13.148	2.362
986	Doberman Pinscher	MC	7	47.7	11.5	2.3	P	P	E	E	P	P	D	P	D	11.5	2.3	11.7	2.3	1.8	11.3
987	Boxer	MC	5	28.4	13.3	2.2	D	E	E	D	E	E	D	E	E	13.7	2.7	14	2.7	2.6	13.5
988	Boxer	MC	7	38.8	14.1	3.3	P	P	E	E	P	P	D	D	D	14.4	3.2	15	3.2	2.5	14.7
989	Doberman Pinscher	M	10	41.4	10.1	2.5	E	E	E	E	E	E	E	E	E	10.1	2.4	10.1	2.4	1.7	10
990	Border Collie	FS	8	23	14.5	3	D	D	E	E	D	E	D	E	D	13.6	2.7	13.8	2.8	2.3	13.6	D	D	E	E	E	D	D	E	D	13.6	3	13.7	2.9	13.075	2.673
991	Doberman Pinscher	MC	3	39	11.6	2.8	P	D	D	P	E	E	E	E	E	11.3	2.5	11.6	2.6	2.1	11	P	D	D	P	E	E	E	E	E	11.2	2.6	11.4	2.6	10.726	2.423
992	Boxer	MC	4	24.6	13	2.9	D	D	E	E	D	D	E	E	E	13.3	2.9	13.5	2.9	2.9	13.3	D	E	E	D	E	E	E	E	E	13	2.8	13.2	2.9	13.46	2.742
993	Doberman Pinscher	MC	4	54.6	12.2	2.9	P	P	E	E	P	P	D	E	D	12	NA	12.1	NA	2.1	11.8	P	P	D	E	P	P	D	D	D	11.5		11.8		11.639	1.981
994	Great Dane	FS	3	55.2	13	3.3	D	P	E	D	P	D	D	D	D	13.3	2.9	13.5	2.9	3.2	13.3	D	D	D	D	E	E	E	D	D	13.2	3.1	13.4	3.1	12.839	2.862
995	Great Dane	FS	5	47	NA	2.8	P	P	D	D	P	P	E	E	D	NA	2.5	12.4	2.5	2.2	NA		D
996	Doberman Pinscher	FS	3	25.4	11.9	3.1	D	D	D	D	E	E	D	E	D	11.9	3.1	12	3.1	2.8	11.3
997	Doberman Pinscher	MC	8	44	11.5	2.5	D	P	D	D	P	D	D	D	D	11.6	2.5	11.9	2.6	2	11.9	D	P	D	E	P	D	D	D	D	11.3	1.9	11.3	1.9	11.147	2.108
998	Boxer	MC	4	25.4	12.6	3	D	D	D	E	E	E	D	E	D	14.1	3.1	14.5	3.2	2.6	14.1	P	P	P	D	E	E	D	E	D	13.9	3.1	14.3	3.2	14.409	2.691
999	Boxer	MC	11	40.4	13	2	D	D	D	E	E	E	D	D	D	14	3.1	14.6	3	1.9	12.8
1000	Boxer	MC	7	39.6	13.8	3	P	D	E	E	D	D	P	D	D	14	2.8	14.4	2.8	2.3	14.2	P	P	P	E	D	D	D	D	P	13.2	2.6	13.6	2.7	13.066	2.246
1001	Doberman Pinscher	MC	10	38	10.9	2.2	D	P	D	E	P	D	D	D	E	10.9	2.1	11.1	2.1	2	10.5	P	D	D	P	D	D	D	D	E	10.4	2	10.4	2	9.936	2.01
1002	Doberman Pinscher	MC	6	44.8	11.2	2.3	D	D	D	E	D	D	E	E	E	12	2.8	12.2	2.8	2.8	11.6
1003	Labrador Retriever	M	9	43.3	11.3	2.6	P	P	D	P	P	P	D	D	D	11.5	2.7	11.5	2.7	2.2	11	P	P	E	P	P	P	D	D	D	11.7	2.7	11.9	2.7	11.402	2.352
1004	Labrador Retriever	MC	10	39.6	13.2	2.9	D	D	E	E	E	E	E	E	D	12.8	3.1	13.2	3	2.8	13.3	D	D	E	E	E	E	E	E	D	12.7	3.4	13.2	3.3	13.099	3.269
1005	Labrador Retriever	M	10	39.6	11.9	2.2	E	E	E	E	E	E	E	E	E	11.8	2.4	11.9	2.3	2	11.8	E	E	E	E	E	E	E	E	E	11.7	2.4	11.8	2.4	11.727	2.12
1006	Labrador Retriever	FS	13	39	11.7	2.2	E	E	E	E	E	E	E	E	E	11.9	2.5	11.9	2.4	2.1	11.2	D	D	D	E	E	E	E	E	E	11.8	2.6	11.7	2.6	11.52	2.521
1007	Saint Bernard	MC	7	60.5	12.7	3.1	P	D	D	P	D	D	D	D	D	12.5	3.3	12.8	3.2	3.1	12.7	D	D	E	E	E	E	D	D	D	12.4	3	12.7	2.9	12.885	2.694
1008	Labrador Retriever	FS	5	28.6	13.2	3.2	D	D	E	E	D	D	E	E	E	13.5	2.7	13.8	2.7	2.5	12.9	D	D	E	E	E	E	E	D	D	13	3.5	13.1	3.5	12.782	3.255
1009	Doberman Pinscher	MC	7	38.5	11.1	2.3	P	P	E	E	P	P	P	D	D	11.2	2.5	11.4	2.5	2.1	11.1	P	P	P	D	P	P	P	D	E	10.8		10.9		10.87	1.713
1010	Doberman Pinscher	FS	11	27.2	10.7	2.7	D	D	D	E	E	E	E	E	E	11.1	2.6	11.1	2.7	2.3	10.5
1011	Doberman Pinscher	FS	8	34.6	10.6	2.3	D	D	E	D	E	E	E	E	D	11	2.4	11	2.3	2.1	10.5
1012	Doberman Pinscher	FS	8	26.6	11.7	2.5	D	D	D	E	E	E	E	E	D	12.4	2.6	12.4	2.7	2.2	11.7
1013	Boxer	MC	8	30	12.1	2	D	D	E	E	D	D	E	E	D	12.6	2	12.8	2	1.9	12.5	D	D	E	E	D	E	E	E	D	12.8	2.6	13.1	2.6	13.385	2.067
1014	Doberman Pinscher	MC	6	35.8	10.2	1.9	E	E	E	E	E	E	E	E	E	10.7	2.3	10.7	2.2	1.9	10.6
1015	Doberman Pinscher	M	6	38.4	9.5	2.3	D	D	D	E	E	E	E	D	E	10.7	2.3	10.6	2.2	1.8	10.2	D	D	D	D	E	E	D	D	E	10.2	1.8	10.1	1.8	9.686	1.669
1016	Great Dane	MC	8	66		2.3	P	P	E	D	E	E	D	P	P	11	2	11	2	2.1	11.2
1017	Doberman Pinscher	MC	7	46.4	10.9	2.1	D	D	E	D	E	E	E	D	E	11.1	2.5	11.3	2.6	2	10.7
1018	Doberman Pinscher	MC	7	53	10.1	2	D	D	E	D	D	D	E	D	D	10.3	2	10.3	2	2	11.2	P	P	D	D	P	D	E	D	P	10.4	1.7	10.5	1.6	10.704	1.646
1019	Boxer	FS	9	22.2	13.7	2.7	D	D	D	D	E	E	E	E	E	13.7	3	13.7	3	2.5	13.7	D	E	E	D	E	E	E	E	E	12.7	2.4	12.6	2.4	12.95	2.438
1020	Golden Retriever	FS	3	23.8	12	2.2	E	E	E	E	E	E	E	E	E	11.9	2.4	12	2.3	2.2	11.7	D	E	E	D	E	E	E	E	E	11.4	2.3	11.4	2.2	11.422	2.238
1021	Bull Mastiff	MC	3	60.7	12.6	2.6	P	P	D	D	P	P	P	D	E	12.9	2.5	13.3	2.6	2.5	13.1	D	D	E	E	D	D	D	E	E	12.2	2.6	12.6	2.6	12.114	2.454
1022	Mixed Breed	MC	8	27	12.1	2.1	P	P	D	D	P	P	E	D	E	12.1	2.3	12.2	2.3	2.5	12.1
1023	Doberman Pinscher	M	8	40	11.5	2.4	D	D	D	E	E	E	D	D	D	11.4	2.2	11.7	2.3	2.1	11.4
1024	Black Mouth Cur	MC	9	33.2	11	2.1	P	D	D	P	D	D	E	E	E	10.9	2.1	11	2.1	1.8	11.1
1025	Doberman Pinscher	MC	8	36.5	10.7	2.4	D	D	E	E	E	E	E	E	D	10.8	2.3	10.9	2.3	2.2	10.6
1026	German Shorthaired Pointer	FS	4	25.6	13.3	2.5	P	D	E	P	E	E	E	E	D	12.9	2.5	13.2	2.4	2.3	13.5	D	D	D	E	E	E	E	E	E	13.3	2.7	13.6	2.8	13.187	2.627
1027	Doberman Pinscher	MC	6	41.4	12.5	2.8	D	D	E	E	E	E	D	E	D	12.4	2.6	12.7	2.6	2.4	12.5
1028	Doberman Pinscher	MC	5	38	11.3	2.4	D	D	D	D	E	E	D	D	D	11.1	2.1	11.3	2.1	2	11.3
1029	English Pointer	M	3	22	13.9	2.8	D	D	E	D	D	E	E	E	E	13.6	2.5	14.2	2.5	2.4	14.1
1030	Golden Retriever	FS	3	27.2	13.6	2.9	P	P	P	D	D	D	D	E	E	14	3.5	14.3	3.5	2.7	14
1031	Doberman Pinscher	MC	6	41.5	10.9		D	P	E	E	P	D	D	D	D	10.9	2.3	11.1	2.3	1.7	10.7
1032	Boxer	FS	6	31.2	10.7	2.1	D	D	E	E	D	D	E	E	E	11	2.6	11.1	2.6	2.2	10.5	D	D	D	D	E	E	E	E	E	10.3	2.6	10.5	2.6	10.839	2.527
1033	Boxer	MC	2	23	13.5	2.9	D	D	D	D	E	E	E	E	E	13.9	2.9	14	3	2.5	13.7	P	P	P	D	E	E	E	E	E	13.7	3.2	14.1	3.3	13.959	2.711
1034	Doberman Pinscher	MC	11	47	11.4	2.5	E	E	E	E	E	E	E	E	E	11.6	2.5	11.6	3	2.1	11.4
1035	Labrador Retriever	MC	11	36.4	12.2	3	P	D	E	P	D	D	D	D	D	11.9	3.5	12.2	3.5	2.9	12.3
1036	Doberman Pinscher	M	6	46	12.4	2.8	E	D	E	E	D	E	E	E	E	12.2	2.7	12.2	2.8	2.2	11.8	D	D	D	E	E	E	E	E	E	11.5	2.3	11.6	2.3	11.668	2.178
1037	Doberman Pinscher	FS	4	33.7	10.8	2.2	E	E	E	E	E	E	E	E	E	11	2.3	11.1	2.3	2.1	11
1038	Weimaraner	FS	9	30.8	11.3	2.3	D	D	D	E	D	E	E	E	E	11	2.5	11.2	2.6	2.3	11
1039	Doberman Pinscher	M	5	43.6	12.2	2.6	D	D	D	E	E	E	E	D	D	12	2.6	12.2	2.6	2.1	11.7
1040	Doberman Pinscher	M	10	31	10.8	2.2	D	D	D	D	D	D	E	E	E	10.3	2.5	10.4	2.4	2	10.2
1041	American Staffordshire Terrier	FS	10	37	11.2	2.5	D	D	E	E	D	D	D	D	D	12.6	2.6	13.1	2.5	2.4	13.4	P	P	P	E	E	E	E	D	D	12.2	2.7	12.4	2.8	12.643	2.898
1042	Dalmatian	MC	9	28	11.9	2.1	E	E	E	E	E	E	E	E	E	11.8	2.2	11.9	2.2	2	12
1043	Boxer	FS	11	21.4	11.3	2.6	P	D	E	P	D	D	D	E	D	11.8	2.2	11.9	2.2	2.1	12.2	P	P	P	D	D	D	D	E	D	11.2	2.6	11.2	2.7	10.992	2.381
1044	Boxer	FS	8	40.6	11.1	1.8	D	D	E	E	E	E	E	E	D	11.4	1.8	11.7	1.8	1.8	11.6	D	D	D	D	E	E	E	E	D	11.2	1.8	11.3	1.7	12.136	1.834
1045	Boxer	MC	5	41.5	11.4	2	D	D	D	E	D	D	E	E	D	11.2	2.2	11.1	2.2	2.3	11.4	D	D	D	E	D	D	E	D	D	11.2	2.6	11.3	2.6	11.793	2.638
1046	Boxer	FS	11	33	12.3	2.7	P	P	D	P	D	D	E	D	P	12.1	2.2	12.4	2.2	2	12.2	D	D	D	D	E	E	E	E	D	11.6	1.9	11.6	2	11.815	1.845
1047	Boxer	FS	9	45.6	11.3	2.3	D	D	D	D	D	E	D	E	D	12.2	2.5	12.3	2.5	2	11.9	P	P	D	D	E	E	E	P	P	12.2	2.7	12.3	2.6	11.726	2.155
1048	Boxer	FS	9	24.1	12	2.5	E	E	E	E	E	E	E	E	E	11.5	2.1	11.7	2	1.9	11.7	P	P	P	D	E	E	E	E	E	11.7	2.4	11.8	2.4	11.22	1.968
1049	Boxer	FS	12	24.5	11.5	2	D	D	E	D	D	D	E	E	E	12	2.2	12.2	2.1	1.9	11.5	D	D	D	D	E	E	E	E	D	11.4	2.3	11.5	2.3	11.249	1.889
1050	Boxer	F	6	26	11.9	1.8	D	D	D	E	D	E	D	E	E	12.5	2.2	12.6	2.3	2.1	12.4	D	D	D	D	E	E	D	E	D	12	2.7	12.2	2.8	11.869	2.695
1051	Boxer	F	4	30.4	10.6	1.4	P	P	P	D	E	E	D	E	D	11.3	1.9	11.3	1.9	1.7	11.1	P	P	P	E	D	D	E	E	D	11.3	2.6	11.3	2.5	11.567	1.543
1052	Boxer	FS	11	38.3	11.5	2.1	D	D	D	D	D	D	E	D	D	12	2	12.1	2	1.8	11.9
1053	Boxer	FS	14	22.6	9.9	1.7	D	D	D	D	E	E	D	E	D	10.5	1.6	10.5	1.6	1.9	10.5	P	P	D	D	D	D	E	D	P	10.6	1.8	10.6	1.8	10.605	1.888
1054	Boxer	FS	7	30	11.5	1.8	D	D	E	E	E	E	E	E	D	10.9	1.7	11	1.7	1.6	11.3	D	D	E	E	E	E	E	D	D	10.3	1.7	10.3	1.8	10.628	1.769
1055	Boxer	MC	10	35.9	10	1.9	D	D	D	E	E	E	E	D	D	10.5	2.1	10.4	2.1	1.9	10.9	P	P	E	D	D	D	D	D	P	10.4	2.2	10.6	2.1	10.938	1.947
1056	Boxer	FS	4	24.6	11.4	1.9	P	D	E	E	D	E	P	D	D	12	2.2	12.1	2.2	1.9	11.4	D	D	D	D	D	D	D	D	D	11.5	1.9	11.5	2	11.269	2.115
1057	Boxer	M	10	36	12.5	2.5	D	D	E	D	D	E	E	D	D	12.2	2.3	12.3	2.3	2.2	12.4	D	D	D	E	D	D	E	E	D	11.8	2.6	11.8	2.7	11.346	2.098
1058	Boxer	FS	10	29.6	12	2	P	D	D	P	D	D	E	D	D	11.9	2.2	12.1	2.2	1.5	11.9	P	D	D	P	E	E	E	E	E	11.5	2.2	11.5	2.2	10.819	1.813
